# Supplementary material for: Attitudes of the public towards halal food and associated animal welfare issues in two countries with predominantly Muslim and non-Muslim populations
Source: PLoS One. 2018 Oct 31;13(10):e0204094. doi: 10.1371/journal.pone.0204094 (PMC6209144; doi:10.1371/journal.pone.0204094)
Supplement: S1 File — (XLSX) [file pone.0204094.s001.xlsx]

## Sheet: Sheet1
Age Group	Highest level of education	Religion	Religion_edited	Eating Habits	Eating Habits_edited	Area of residence	Post Code	Income	Income_1	Rate your understanding of the	Rate your understanding of th_1	Compulsory	C. Prayer	C. Mecca	C. Muslim	C. sharp	C. see	C. sane	C. throat	C. imam	C. conscious	C. entire	Recommended	R. prayer	R. Mecca	R. Muslim	R. sharp	R. see	R. sane	R. throat	R. imam	R. conscious	R. entire	Can animals be stunned in Halal	Can animals be stunned in Hal_1	Should animal welfare during sl	Paying more money for animal pr	Providing Halal options within	In Halal slaughter, the humane	The quality of Halal meat is __	Slaughtering animals that are c	Do you have Muslim friends?	Knowing an animal product is Ha	If you answered "avoid" in the	If you answered "avoid" in th_1	If you answered "purchase" in t	If you answered "purchase" in_1	I believe that Halal Certificat	I believe Halal food is _______
26-35	Undergraduate degree	Atheist	Atheist	Vegetarian	Vegetarian	Suburban		$60,000 - $80,000	4	3	3	1	1	2	2	2	2	2	2	2	2	2		2	2	2	2	2	2	2	2	2	2	Yes, only if there is an Imam present	3	4	3	5	5	3	1	No, haven't had the opportunity	Has no influence					3	Acceptable
26-35	Post-graduate degree	None	None	Meat-eating	Meat-eating	Suburban	4109	More than $80,000	5	1	1	1	1	2	2	2	2	2	2	2	2	2	2, 3, 4, 5, 6, 7, 8, 9, 10	2	1	1	1	1	1	1	1	1	1	Yes, only if the stunning process is reversible (ie: the animal could recover if	4	4	4	4	4	3	2	Acquaintances	Has no influence					4	Acceptable
46-55	High school	Christian	Christian	Meat-eating	Meat-eating	Suburban		Less than $20,000	1	2	2	1	1	2	2	2	2	2	2	2	2	2		2	2	2	2	2	2	2	2	2	2			4	4	3	4	3	3	No, haven't had the opportunity	Has no influence					3	Acceptable
18-25	Certificate/diploma	Catholic	Catholic	Meat-eating	Meat-eating	Suburban	4133	Less than $20,000	1	2	1	1	1	2	2	2	2	2	2	2	2	2	3	2	2	1	2	2	2	2	2	2	2	Yes, only on a Friday	2	1	1	1	1	5	1	Yes	Consider avoiding	Animal welfare	1				Acceptable
18-25	Certificate/diploma	Christian	Christian	Meat-eating	Meat-eating	Suburban		$20,000 - $39,000	2	2	2	1	1	2	2	2	2	2	2	2	2	2	6	2	2	2	2	2	1	2	2	2	2	Always	1	5	2	2	3	3	3	Yes	Has no influence					3	Acceptable
26-35	Certificate/diploma	None	None	Meat-eating	Meat-eating	Rural	4343	Less than $20,000	1	2	2	1	1	2	2	2	2	2	2	2	2	2	1	1	2	2	2	2	2	2	2	2	2	Yes, only if there is an Imam present	3	1	2	1	1	1	1	No	Has no influence					1	Unacceptable
18-25	Undergraduate degree	None	None	Meat-eating	Meat-eating	Inner city	4101	$21,000 - $39,000	2	2	1	1	1	2	2	2	2	2	2	2	2	2		2	2	2	2	2	2	2	2	2	2	Yes, only if the stunning process is reversible (ie: the animal could recover if	4	5	4	2	3	3	2	dont know	Has no influence					3	Acceptable
18-25	Undergraduate degree	Hindu	Hindu	Meat-eating	Meat-eating	Inner city	50000	Less than RM10,000	1	4	4	1	1	2	2	2	2	2	2	2	2	2	2, 3, 4, 7, 8	2	1	1	1	2	2	1	1	2	2	Yes, only if there is an Imam present	3	4	3	4	3	5	4	Yes	Consider purchasing			Animal welfare	1	4	Acceptable
18-25	High school	Muslim	Muslim	Meat-eating	Meat-eating	Inner city				5	5	1	1	2	2	2	2	2	2	2	2	2	1	1	2	2	2	2	2	2	2	2	2			5	5	5	5	5	4	Yes						5	Acceptable
18-25	No formal education	Muslim	Muslim	Meat-eating	Meat-eating	Inner city				3	5	1	1	2	2	2	2	2	2	2	2	2	1, 4, 10	1	2	2	1	2	2	2	2	2	1	Yes, only if the stunning process is reversible (ie: the animal could recover if	4	3	5	4	4	4		No, because of religious views	Has no influence					5	Acceptable
18-25	Certificate/diploma	Christian	Christian	Meat-eating	Meat-eating	Inner city	41200	Less than RM10,000	1	1	1	1	1	2	2	2	2	2	2	2	2	2	1, 6	1	2	2	2	2	1	2	2	2	2	Yes, only on a Friday	2	2	2	3	2	2	3	Yes	Preferentially avoid	Health reasons	4			4	Acceptable
46-55	High school	Hindu	Hindu	Vegetarian	Vegetarian	Inner city	70300	RM50,000 - RM70,000	4	1	1	1	1	2	2	2	2	2	2	2	2	2		2	2	2	2	2	2	2	2	2	2			4	4	1	4	4	1	Yes	Preferentially avoid	Religious reasons	2			2	Unacceptable
26-35	High school	Muslim	Muslim			Inner city						1	1	2	2	2	2	2	2	2	2	2	1, 2, 3, 4, 5, 6, 9	1	1	1	1	1	1	2	2	1	2	Never	5							Yes	Preferentially purchase			Health reasons	4	1	Acceptable
18-25	Certificate/diploma	Buddhist	Buddhist	Vegetarian	Vegetarian	Inner city	45700	Less than RM10,000	1	2	2	1	1	2	2	2	2	2	2	2	2	2	1, 6	1	2	2	2	2	1	2	2	2	2	Yes, only on a Friday	2	2	3	3	4	3	4	Yes	Consider avoiding	Animal welfare	1			3	Acceptable
18-25	Certificate/diploma	Buddhist	Buddhist	Meat-eating	Meat-eating	Inner city	45700	Less than RM10,000	1	2	2	1	1	2	2	2	2	2	2	2	2	2	1	1	2	2	2	2	2	2	2	2	2	Yes, only on a Friday	2	3	2	2	2	2	2	Yes	Consider avoiding	Religious reasons	2			3	Acceptable
18-25	Certificate/diploma	Buddhist	Buddhist	Meat-eating	Meat-eating	Inner city				4	4	1	1	2	2	2	2	2	2	2	2	2		2	2	2	2	2	2	2	2	2	2	Never	5	5	4	4	3		4	Yes	Consider avoiding	Meat quality	5			4	Acceptable
18-25	High school	Buddhist	Buddhist	Meat-eating	Meat-eating	Inner city	42620	More than RM70,000	5	1	1	1	1	2	2	2	2	2	2	2	2	2		2	2	2	2	2	2	2	2	2	2	Yes, only on a Friday	2	1	2	3	4	3	2	Yes	Has no influence					4	Acceptable
18-25	Certificate/diploma	Buddhist	Buddhist	Meat-eating	Meat-eating	Rural				1	1	1	1	2	2	2	2	2	2	2	2	2	4	2	2	2	1	2	2	2	2	2	2			4	3	5	3	4	3	Yes	Has no influence					4	Acceptable
18-25	High school	Muslim	Muslim			Inner city		Less than RM10,000	1			1	1	2	2	2	2	2	2	2	2	2	4	2	2	2	1	2	2	2	2	2	2									Yes	Consider purchasing			Religious reasons	2
18-25	High school	Muslim	Muslim	Meat-eating	Meat-eating	Inner city						1	1	2	2	2	2	2	2	2	2	2	1, 3	1	2	1	2	2	2	2	2	2	2	Yes, only if there is an Imam present	3	5	3	4	3	4	4	Yes	Consider purchasing			Religious reasons	2	2	Acceptable
18-25	Certificate/diploma	Buddhist	Buddhist	Meat-eating	Meat-eating	Inner city	70300			3	1	1	1	2	2	2	2	2	2	2	2	2	1	1	2	2	2	2	2	2	2	2	2	Never	5	3	3	3	3	3	3	Yes	Has no influence					3	Acceptable
18-25	Undergraduate degree	Hindu	Hindu	Meat-eating	Meat-eating	Inner city	70400	Less than RM10,000	1	2	2	1	1	2	2	2	2	2	2	2	2	2		2	2	2	2	2	2	2	2	2	2			4	2	3	4		2	Yes	Has no influence					3	Acceptable
18-25	High school	Hindu	Hindu	Meat-eating	Meat-eating	Inner city	47301	Less than RM10,000	1	3	2	1	1	2	2	2	2	2	2	2	2	2		2	2	2	2	2	2	2	2	2	2					5	5			Yes	Consider purchasing					5	Acceptable
18-25	Certificate/diploma	Muslim	Muslim			Inner city				4	4	1	1	2	2	2	2	2	2	2	2	2	5	2	2	2	2	1	2	2	2	2	2	Never	5	4	3	5	5	5	1	Yes	Consider purchasing			Religious reasons	2	5	Acceptable
18-25	High school	Buddhist	Buddhist	Meat-eating	Meat-eating	Inner city	47500	Less than RM10,000	1	1	2	1	1	2	2	2	2	2	2	2	2	2		2	2	2	2	2	2	2	2	2	2			4	1	4	5	4	3	Yes	Preferentially avoid	Animal welfare	1			3	Acceptable
36-45	Certificate/diploma	Buddhist	Buddhist	Meat-eating	Meat-eating	Inner city	56100			2	2	1	1	2	2	2	2	2	2	2	2	2		2	2	2	2	2	2	2	2	2	2			3	2	3	3	4	3	Yes	Has no influence						Acceptable
36-45	Primary school	Muslim	Muslim	Meat-eating	Meat-eating	Inner city				3	3	1	1	2	2	2	2	2	2	2	2	2	1	1	2	2	2	2	2	2	2	2	2			5		5	5		5	Yes	Preferentially purchase			Health reasons	4	5	Acceptable
46-55	Certificate/diploma	Hindu	Hindu	Vegetarian	Vegetarian	Inner city	56100	Less thanRM10,000	1	1	3	1	1	2	2	2	2	2	2	2	2	2	1, 3, 5, 6, 7, 9, 10	1	2	1	2	1	1	1	2	1	1	Always	1						2	Yes	Preferentially purchase			Religious reasons	2	3	Acceptable
36-45	High school	Hindu	Hindu	Vegetarian	Vegetarian	Suburban		Less thanRM10,000	1	1	1	1	1	2	2	2	2	2	2	2	2	2	1	1	2	2	2	2	2	2	2	2	2	Never	5	2	1	2	2	1	2	Yes	Has no influence					1	Acceptable
36-45	High school	Buddhist	Buddhist	Meat-eating	Meat-eating	Inner city				2	1	1	1	2	2	2	2	2	2	2	2	2		2	2	2	2	2	2	2	2	2	2	Never	5	1	5	1	5	1	3	Yes	Has no influence					5	Acceptable
36-45	High school	Buddhist	Buddhist	Meat-eating	Meat-eating	Inner city				2	2	1	1	2	2	2	2	2	2	2	2	2		2	2	2	2	2	2	2	2	2	2	Never	5	3	3	3	3	3	3	Yes	Has no influence					4	Acceptable
26-35	Undergraduate degree	Hindu	Hindu	Meat-eating	Meat-eating	Inner city		Less thanRM10,000	1	1	2	1	1	2	2	2	2	2	2	2	2	2		2	2	2	2	2	2	2	2	2	2			3	3	5	5	5		Yes	Consider purchasing			Health reasons	4	3	Acceptable
26-35	High school	Muslim	Muslim	Meat-eating	Meat-eating	Inner city		Less thanRM10,000	1	3	5	1	1	2	2	2	2	2	2	2	2	2	1	1	2	2	2	2	2	2	2	2	2	Never	5	5	5	5	5	5	5	Yes	Preferentially purchase			Religious reasons	2	5	Acceptable
66+	High school	Christian	Christian	Meat-eating	Meat-eating	Rural	4362			3	4	2	2	1	2	2	2	2	2	2	2	2		2	2	2	2	2	2	2	2	2	2	Yes, only if the stunning process is reversible (ie: the animal could recover if	4	5	5	1	4	3	1	No, haven't had the opportunity	Consider avoiding	Money	7			5	Unacceptable
36-45	High school	None	None	Vegetarian	Vegetarian	Suburban	4207	$20,000 - $39,000	2	3	3	2	2	1	2	2	2	2	2	2	2	2	4	2	2	2	1	2	2	2	2	2	2	Never	5	5	3	1	1	1	1		Has no influence					3	Unacceptable
46-55	Undergraduate degree	None	None	Meat-eating	Meat-eating	Rural	4820	$60,000 - $80,000	4	1	5	2	2	1	2	2	2	2	2	2	2	2	6	2	2	2	2	2	1	2	2	2	2	Yes, only if there is an Imam present	3	5	3	1	1	5	1	No	Has no influence					1	Acceptable
26-35	Undergraduate degree	None	None	Meat-eating	Meat-eating	Suburban	4014	$60,000 - $80,000	4	1	1	3	2	2	1	2	2	2	2	2	2	2	1, 2, 4, 5, 6, 7, 8, 9	1	1	2	1	1	1	1	1	1	2	Yes, only if the stunning process is reversible (ie: the animal could recover if	4	4	3	5	4	3	1	No, haven't had the opportunity	Has no influence					3	Acceptable
18-25	Undergraduate degree	Christian	Christian	Meat-eating	Meat-eating	Inner city		Less than $20,000	1	2	1	3	2	2	1	2	2	2	2	2	2	2	5	2	2	2	2	1	2	2	2	2	2	Never	5	5	4	5	5	3	3	Yes	Has no influence					3	Acceptable
36-45	Certificate/diploma	Christian	Christian	Meat-eating	Meat-eating	Suburban	2081	$40,000 - $59,000	3	1	1	3	2	2	1	2	2	2	2	2	2	2	1, 2, 4, 5, 6, 7, 8, 10	1	1	2	1	1	1	1	1	2	1	Always	1	4	5	4	4	3	4	Yes	Has no influence					3	Acceptable
18-25	Undergraduate degree	Atheist	Atheist	Meat-eating	Meat-eating	Suburban	4014	$20,000 - $39,000	2	1	1	3	2	2	1	2	2	2	2	2	2	2	1, 2, 4, 5, 6, 7, 8, 9, 10	1	1	2	1	1	1	1	1	1	1	Never	5	5	5	4	5	3	1	No	Consider avoiding	Animal welfare	1			3	Acceptable
46-55	Post-graduate degree	None	None	Meat-eating	Meat-eating	Suburban	4350			2	1	3	2	2	1	2	2	2	2	2	2	2		2	2	2	2	2	2	2	2	2	2	Never	5	5	3	3		3	1	No	Has no influence					4
66+	Certificate/diploma	Atheist	Atheist	Meat-eating	Meat-eating	Suburban	4114	Less than $20,000	1	2	1	3	2	2	1	2	2	2	2	2	2	2	1, 4, 6	1	2	2	1	2	1	2	2	2	2	Never	5	4	3	2	4	2	2	No	Preferentially avoid	Cultural reasons	3			4	Unacceptable
18-25	High school	Muslim	Muslim	Meat-eating	Meat-eating	Inner city		RM10,000 - RM29,000	2	4	4	3	2	2	1	2	2	2	2	2	2	2		2	2	2	2	2	2	2	2	2	2	Never	5			5	2	5	5	Yes	Preferentially purchase			Religious reasons	2	5	Acceptable
36-45	High school	Muslim	Muslim	Meat-eating	Meat-eating	Inner city				3	3	3	2	2	1	2	2	2	2	2	2	2	4	2	2	2	1	2	2	2	2	2	2	Never	5	1	1	5	5	5	5	Yes	Consider purchasing					1	Acceptable
18-25	High school	Muslim	Muslim	Meat-eating	Meat-eating	Inner city	68000	Less than RM10,000	1	3	3	3	2	2	1	2	2	2	2	2	2	2	4, 5	2	2	2	1	1	2	2	2	2	2	Never	5		3	5	5	3	5	Yes						3	Acceptable
18-25	High school	Muslim	Muslim			Suburban		Less than RM10,000	1	2	2	3	2	2	1	2	2	2	2	2	2	2	10	2	2	2	2	2	2	2	2	2	1	Never	5	5	2	5	3	5	3	Yes	Preferentially purchase			Animal welfare	1	4	Acceptable
26-35	High school	Muslim	Muslim	Meat-eating	Meat-eating	Inner city		RM10,000 - RM29,000	2	5	5	3	2	2	1	2	2	2	2	2	2	2	1	1	2	2	2	2	2	2	2	2	2					5		5		Yes	Preferentially purchase			Health reasons	4	5	Acceptable
18-25	Certificate/diploma	Buddhist	Buddhist	Meat-eating	Meat-eating	Suburban	4350	Less than $20,000	1	1	1	4	2	2	2	1	2	2	2	2	2	2	1, 4	1	2	2	1	2	2	2	2	2	2	Yes, only on a Friday	2	3	4	3	4	3	1	Yes	Has no influence					4	Unacceptable
66+	Primary school	Christian	Christian	Meat-eating	Meat-eating	Suburban	4350	$20,000 - $39,000	2	1	1	4	2	2	2	1	2	2	2	2	2	2		2	2	2	2	2	2	2	2	2	2	Always	1	1	1	1	5	5	1	No, haven't had the opportunity	Consider purchasing			Cultural reasons	3	3	Acceptable
18-25	Undergraduate degree	Christian	Christian	Meat-eating	Meat-eating	Suburban				1	1	4	2	2	2	1	2	2	2	2	2	2		2	2	2	2	2	2	2	2	2	2	Yes, only if the stunning process is reversible (ie: the animal could recover if	4	5	5	5	5	3	3	No, haven't had the opportunity	Has no influence					3	Acceptable
46-55	Post-graduate degree	Christian	Christian	Meat-eating	Meat-eating	Rural	4356	More than $80,000	5	1	5	4	2	2	2	1	2	2	2	2	2	2	10	2	2	2	2	2	2	2	2	2	1	Never	5														Unacceptable
66+	Certificate/diploma	Christian	Christian	Meat-eating	Meat-eating	Suburban		$20,000 - $39,000	2	1	1	4	2	2	2	1	2	2	2	2	2	2		2	2	2	2	2	2	2	2	2	2			5	5	5			1	No	Preferentially avoid	Religious reasons	2				Unacceptable
56-65	Primary school	Christian	Christian	Meat-eating	Meat-eating	Rural	4341	$60,000 - $79,000	4	1	1	4	2	2	2	1	2	2	2	2	2	2		2	2	2	2	2	2	2	2	2	2			4	1	1	3	3	2	No	Preferentially avoid					3	Unacceptable
56-65	High school	Baptist	Other	Meat-eating	Meat-eating	Suburban	4343			1	1	4	2	2	2	1	2	2	2	2	2	2		2	2	2	2	2	2	2	2	2	2	Always	1	1	1	1	1	1	1	No, No, haven't had the opportunity	Consider avoiding					1	Unacceptable
18-25	Undergraduate degree	Muslim	Muslim	Meat-eating	Meat-eating	Inner city	44020	More than RM70,000	5	4	4	4	2	2	2	1	2	2	2	2	2	2	1, 3, 8, 10	1	2	1	2	2	2	2	1	2	1	Yes, only if the stunning process is reversible (ie: the animal could recover if	4	3	3	4	5	5	5	Yes	Preferentially purchase			Religious reasons	2	4	Acceptable
18-25	Certificate/diploma	Muslim	Muslim			Inner city				3	4	4	2	2	2	1	2	2	2	2	2	2	2	2	2	2	2	2	2	2	2	2	2	Never	5		1	5	5	5	5	Yes	Consider purchasing					5	Acceptable
18-25	High school	None	None	Meat-eating	Meat-eating	Inner city		Less than $20,000	1	1	1	5	2	2	2	2	1	2	2	2	2	2		2	2	2	2	2	2	2	2	2	2			3	3	3	5	3	1	No	Has no influence					3	Acceptable
46-55	High school	Christian	Christian	Meat-eating	Meat-eating	Rural	4670	$20,000 - $39,000	2	1	1	5	2	2	2	2	1	2	2	2	2	2		2	2	2	2	2	2	2	2	2	2			5	5	5	3		1	No, haven't had the opportunity	Has no influence
26-35	High school	Buddhist	Buddhist	Meat-eating	Meat-eating	Inner city	68100	Less thanRM10,000	1	3	3	5	2	2	2	2	1	2	2	2	2	2	6	2	2	2	2	2	1	2	2	2	2	Always	1	3	3	2	4	2	2	Yes	Has no influence					2	Acceptable
46-55	High school	Christian	Christian	Vegetarian	Vegetarian	Suburban	4350			4	4	6	2	2	2	2	2	1	2	2	2	2	9	2	2	2	2	2	2	2	2	1	2	Always	1	2	3	5	4	4	3	Yes	Preferentially purchase					4	Acceptable
56-65	Certificate/diploma	Anglican	Other	Meat-eating	Meat-eating	Rural	4312	Less than $20,000	1	3	1	6	2	2	2	2	2	1	2	2	2	2		2	2	2	2	2	2	2	2	2	2	Always	1	5	1	1	5	3	3	No, haven't had the opportunity	Consider avoiding	Cultural reasons	3			5	Unacceptable
18-25	High school	Muslim	Muslim	Vegetarian	Vegetarian	Inner city	59000	RM30,000 - RM49,000	3	5	3	6	2	2	2	2	2	1	2	2	2	2	7	2	2	2	2		2	2	2	2	2	Never	5	3	3	5	5	4		Yes						3	Acceptable
18-25	Undergraduate degree	Hindu	Hindu	Meat-eating	Meat-eating	Suburban		Less than RM10,000	1	2	2	6	2	2	2	2	2	1	2	2	2	2	4	2	2	2	1	2	2	2	2	2	2	Yes, only if the stunning process is reversible (ie: the animal could recover if	4	3	3	3	3	3	3	Yes	Has no influence					3	Acceptable
18-25	Undergraduate degree	None	None	Meat-eating	Meat-eating	Suburban	4053	$20,000 - $39,000	2	2	3	7	2	2	2	2	2	2	1	2	2	2	8	2	2	2	2	2	2	2	1	2	2	Yes, only if the stunning process is reversible (ie: the animal could recover if	4	5	5	3	3		1	Yes	Preferentially avoid	Animal welfare	1			4	Acceptable
18-25	Undergraduate degree	Jewish	Jewish	Meat-eating	Meat-eating	Suburban	4009	Less than $20,000	1	3	2	7	2	2	2	2	2	2	1	2	2	2	1, 2, 3, 4, 5, 6, 8, 9	1	1	1	1	1	1	2	1	1	2	Never	5	5	5	5	5	4	1	Yes	Has no influence					4	Acceptable
26-35	High school	Christian	Christian	Meat-eating	Meat-eating	Suburban	4074	More than $80,000	5	3	3	7	2	2	2	2	2	2	1	2	2	2	1, 2, 3, 4, 5, 6, 8, 9	1	1	1	1	1	1	2	1	1	2	Yes, only if there is an Imam present	3	3	3	3	3	3	2	No, No, haven't had the opportunity, No, because of cultural differences	Consider avoiding	Meat quality	5			3	Acceptable
56-65	Undergraduate degree	Christian	Christian	Meat-eating	Meat-eating	Rural	4280			1	2	7	2	2	2	2	2	2	1	2	2	2		2	2	2	2	2	2	2	2	2	2	Never	5	5	5	4	1	3	1	Yes	Has no influence					4	Acceptable
26-35	High school	Christian	Christian	Meat-eating	Meat-eating	Inner city				3	3	7	2	2	2	2	2	2	1	2	2	2		2	2	2	2	2	2	2	2	2	2	Yes, only if the stunning process is reversible (ie: the animal could recover if	4	4	4	4	4	4	4	No, haven't had the opportunity	Consider purchasing			Health reasons	4	4	Acceptable
66+	High school	Christian	Christian			Suburban	4343	$21,000 - $39,000	2	1	1	7	2	2	2	2	2	2	1	2	2	2	4, 5, 6, 10	2	2	2	1	1	1	2	2	2	1	Always	1	3	3	4	4	3	3	No, haven't had the opportunity	Consider purchasing			Meat quality	5	3	Acceptable
18-25	Certificate/diploma	Buddhist	Buddhist			Inner city	47500	Less than RM10,000	1	3	4	7	2	2	2	2	2	2	1	2	2	2	1	1	2	2	2	2	2	2	2	2	2	Never	5	5	5	4	5	5	3	Yes	Has no influence					3	Acceptable
18-25	Undergraduate degree	Christian	Christian	Meat-eating	Meat-eating	Suburban	8000			3	4	7	2	2	2	2	2	2	1	2	2	2	1, 3, 4	1	2	1	1	2	2	2	2	2	2	Never	5	5	4	1	5	1	1	Yes	Preferentially avoid	Animal welfare	1			5	Unacceptable
18-25	High school	Christian	Christian	Meat-eating	Meat-eating			Less than RM10,000	1	1	1	7	2	2	2	2	2	2	1	2	2	2		2	2	2	2	2	2	2	2	2	2			5	3	5	5	4	1	Yes	Has no influence					4	Unacceptable
18-25	High school	Muslim	Muslim	Meat-eating	Meat-eating	Rural		Less than RM10,000	1	3	3	7	2	2	2	2	2	2	1	2	2	2	2, 4, 9	2	1	2	1	2	2	2	2	1	2	Never	5	5	2	5	4	5	5	Yes	Preferentially purchase			Religious reasons	2	3	Acceptable
26-35	High school	Muslim	Muslim	Meat-eating	Meat-eating	Inner city	68100	RM10,000 - RM29,000	2	4	3	7	2	2	2	2	2	2	1	2	2	2		2	2	2	2	2	2	2	2	2	2	Never	5	4	3	5	5	5	4	Yes	Consider purchasing			Religious reasons	2	4	Acceptable
18-25	Certificate/diploma	Christian	Christian	Meat-eating	Meat-eating	Inner city		$20,000 - $39,000	2	1	1	8	2	2	2	2	2	2	2	1	2	2	4	2	2	2	1	2	2	2	2	2	2	Yes, only if there is an Imam present	3		3	3	3	2	5	No	Consider avoiding					3	Acceptable
46-55	Undergraduate degree	Christian	Christian	Meat-eating	Meat-eating	Rural	4413	More than $80,000	5	3	2	9	2	2	2	2	2	2	2	2	1	2	1	1	2	2	2	2	2	2	2	2	2			5	5	3	5	3	2	No	Has no influence					4	Acceptable
46-55	High school	Church of england	Christian	Meat-eating	Meat-eating	Suburban	4343	Less than $20,000	1	2	1	9	2	2	2	2	2	2	2	2	1	2		2	2	2	2	2	2	2	2	2	2	Always	1	5	3	2	2	4	4	No, because of religious views	Consider purchasing			Health reasons	4	2	Acceptable
36-45	High school	Catholic	Catholic	Meat-eating	Meat-eating	Suburban	4342			2	4	10	2	2	2	2	2	2	2	2	2	1	4, 5	2	2	2	1	1	2	2	2	2	2	Always	1	3	2	2	1	3	3	No, haven't had the opportunity	Has no influence					3	Acceptable
26-35	High school	None	None	Meat-eating	Meat-eating	Inner city	4818	$60,000 - $80,000	4	1	2		1	1	2	2	2	2	2	2	2	2	1, 2, 3, 4, 5, 6, 7, 8, 9, 10	1	1	1	1	1	1	1	1	1	1	Never	5	5	5	4	3	3	5	No, haven't had the opportunity	Consider purchasing			To try	7	3	Acceptable
26-35	Undergraduate degree	Hindu	Hindu	Meat-eating	Meat-eating	Suburban	4301	More than $80,000	5	3	4		1	1	2	2	2	2	2	2	2	2	7	2	2	2	2	2	2	1	2	2	2	Never	5	1	4	2	3	3	2	Yes	Has no influence					4	Acceptable
36-45	Post-graduate degree	Hindu	Hindu	Meat-eating	Meat-eating	Inner city	58000	RM50,000 - RM70,000	4	3	4		1	1	2	2	2	2	2	2	2	2		2	2	2	2	2	2	2	2	2	2			3	3	3	3	3	3	Yes	Preferentially purchase					4	Acceptable
18-25	Undergraduate degree	Hindu	Hindu	Vegetarian	Vegetarian	Inner city	41100			2	3		1	1	2	2	2	2	2	2	2	2	4, 5	2	2	2	1	1	2	2	2	2	2	Yes, only if the stunning process is reversible (ie: the animal could recover if	4	3	4	3	4	3	4	Yes	Preferentially avoid	Health reasons	4			3	Acceptable
18-25	Certificate/diploma	Hindu	Hindu	Meat-eating	Meat-eating	Inner city	73000			1	1		1	1	2	2	2	2	2	2	2	2		2	2	2	2	2	2	2	2	2	2			3	3	5	5	3	3	Yes	Preferentially purchase			Health reasons	4	3	Acceptable
18-25	High school	None	None	Meat-eating	Meat-eating	Suburban	4118	Less than $20,000	1	2	1		1	1	1	2	2	2	2	2	2	2	5, 7, 8, 10	2	2	2	2	1	2	1	1	2	1			5	5	3	3	3	1	No	Has no influence					4	Unacceptable
18-25	High school	None	None	Meat-eating	Meat-eating	Suburban	4128	$20,000-$39,000	2	4	3		1	1	1	2	2	2	2	2	2	2	7, 8, 10	2	2	2	2	2	2	1	1	2	1	Yes, only on a Friday	2	4	4	3	3	3	2	No	Consider avoiding	Health reasons	4			4	Acceptable
18-25	Certificate/diploma	Hindu	Hindu	Meat-eating	Meat-eating	Inner city	70200	Less than RM10,000	1	4	4		1	1	1	2	2	2	2	2	2	2	1, 2, 3, 6, 9	1	1	1	2	2	1	2	2	1	2	Yes, only if the stunning process is reversible (ie: the animal could recover if	4	3	3	4	4	3		Yes						3	Acceptable
18-25	Undergraduate degree	Buddhist	Buddhist	Meat-eating	Meat-eating	Inner city	58200	RM30,000 - RM49,000	3	3	1		1	1	1	2	2	2	2	2	2	2		2	2	2	2	2	2	2	2	2	2			4	4	5	5	5	1	Yes	Has no influence					4	Acceptable
26-35	Certificate/diploma	Christian	Christian	Meat-eating	Meat-eating	Inner city		Less than RM10,000	1	3	4		1	1	1	2	2	2	2	2	2	2	1, 2, 3, 4	1	1	1	1	2	2	2	2	2	2	Always	1	3	2	3	3	3	3	Yes	Consider purchasing					3	Acceptable
56-65	Undergraduate degree	Buddhist	Buddhist	Meat-eating	Meat-eating	Inner city	47500			2	2		1	1	1	2	2	2	2	2	2	2		2	2	2	2	2	2	2	2	2	2			3	3	1		3		Yes	Has no influence					3	Acceptable
18-25	High school	None	None	Meat-eating	Meat-eating	Suburban	4020	$40,000 - $59,000	3	3	3		1	1	1	2	2	2	2	2	2	1	1, 2, 3, 4, 5, 6, 7, 8, 9, 10	1	1	1	1	1	1	1	1	1	1	Always	1	4	4	2	4	2	1	No, haven't had the opportunity	Consider avoiding	Cultural reasons	3			3	Acceptable
36-45	Certificate/diploma	Christian	Christian	Meat-eating	Meat-eating	Inner city	4170	More than $80,000	5	2	1		1	1	1	2	2	2	2	2	2	1	4, 5, 6, 7, 8, 9	2	2	2	1	1	1	1	1	1	2	Yes, only if the stunning process is reversible (ie: the animal could recover if	4	5	5	2	5	3	2	No	Preferentially avoid	Animal welfare	1			5	Unacceptable
36-45	Certificate/diploma	Christian	Christian	Meat-eating	Meat-eating	Suburban	4133	$40,000 - $59,000	3	2	2		1	1	1	1	2	2	2	2	2	2	6, 8, 10	2	2	2	2	2	1	2	1	2	1	Never	5	2	4	4	3	3	4	No, haven't had the opportunity	Has no influence					4	Acceptable
56-65	High school	Christian	Christian	Meat-eating	Meat-eating	Suburban	4211			1	1		1	1	1	1	2	2	2	2	2	2		2	2	2	2	2	2	2	2	2	2	Yes, only if there is an Imam present	3	5	5	1	5		3	No, haven't had the opportunity, No, because of cultural differences, No, becaus	Has no influence					5	Acceptable
18-25	Certificate/diploma	Muslim	Muslim	Meat-eating	Meat-eating	Inner city		Less than RM10,000	1	5	4		1	1	1	1	2	2	2	2	2	2	1, 3	1	2	1	2	2	2	2	2	2	2	Always	1	3	3	5	5	4	3	Yes	Preferentially purchase			Meat quality	5	5	Acceptable
18-25	High school	Muslim	Muslim	Meat-eating	Meat-eating	Suburban		Less than RM10,000	1	2	2		1	1	1	1	2	2	2	2	2	2	1, 2, 3, 4, 6	1	1	1	1	2	1	2	2	2	2	Never	5	3	4	5	5	5	3	Yes	Consider purchasing			Religious reasons	2	5	Acceptable
18-25	High school	Muslim	Muslim	Meat-eating	Meat-eating	Rural		Less than RM10,000	1	3	1		1	1	1	1	2	2	2	2	2	2		2	2	2	2	2	2	2	2	2	2			5	4	3	3	4	4							3	Acceptable
18-25	Certificate/diploma	Muslim	Muslim			Inner city		Less thanRM10,000	1	3	3		1	1	1	1	1	2	2	2	2	2	1, 2, 3, 4, 6	1	1	1	1	2	1	2	2	2	2	Always	1	2	2	2	2	2	2	Yes	Consider purchasing			Animal welfare	1	4	Acceptable
26-35	Post-graduate degree	Muslim	Muslim	Meat-eating	Meat-eating	Inner city	25150	Less than $20,000	1	4	4		1	1	1	1	1	1	2	2	2	2	1, 5	1	2	2	2	1	2	2	2	2	2	Never	5	4	4	5	5	5	4	Yes	Preferentially purchase					4	Acceptable
18-25	Certificate/diploma	Muslim	Muslim			Inner city		Less than RM10,000	1				1	1	1	1	1	1	2	2	2	2	7	2	2	2	2	2	2	1	2	2	2			4	3	5	5	5	4	Yes	Consider purchasing					5	Unacceptable
18-25	High school	Muslim	Muslim	Meat-eating	Meat-eating	Rural		Less than RM10,000	1	4	4		1	1	1	1	1	1	2	2	2	2	2, 5, 9	2	1	2	2	1	2	2	2	1	2	Never	5	4	3	5	5	5			Preferentially purchase			Health reasons	4	5	Acceptable
18-25	Undergraduate degree	Buddhist	Buddhist	Meat-eating	Meat-eating	Inner city	34000	Less than RM10,000	1	3	3		1	1	1	1	1	1	2	2	2	2	1, 2, 3, 4, 5, 6, 7, 8	1	1	1	1	1	1	1	1	2	2	Yes, only if the stunning process is reversible (ie: the animal could recover if	4	3	3	4	4	3								3	Acceptable
26-35	Certificate/diploma	Muslim	Muslim	Meat-eating	Meat-eating	Inner city		RM50,000 - RM70,000	4	5	4		1	1	1	1	1	1	2	2	2	2	5, 9	2	2	2	2	1	2	2	2	1	2	Yes, only if the stunning process is reversible (ie: the animal could recover if	4	5	1	5	5	5	1	Yes	Preferentially purchase			Health reasons	4	5	Acceptable
26-35	Undergraduate degree	Muslim	Muslim	Meat-eating	Meat-eating	Inner city	68100	More than RM70,000	5	4	4		1	1	1	1	1	1	2	2	2	1	1	1	2	2	2	2	2	2	2	2	2	Never	5	4	3	4	4	4	4	Yes	Preferentially purchase			Religious reasons	2	4	Acceptable
18-25	Certificate/diploma	Muslim	Muslim			Inner city	48010			4	5		1	1	1	1	1	1	2	2	2	1		2	2	2	2	2	2	2	2	2	2	Never	5													4	Acceptable
56-65	High school	Catholic	Catholic	Meat-eating	Meat-eating	Inner city	4127	More than $80,000	5	5	5		1	1	1	1	1	1	1	2	2	2		2	2	2	2	2	2	2	2	2	2	Yes, only if the stunning process is reversible (ie: the animal could recover if	4	5	5	5	5	1	4	Yes	Consider avoiding	Religious reasons	2			4	Acceptable
26-35	Certificate/diploma	*		Meat-eating	Meat-eating	Suburban	4343	$21,000 - $39,000	2	1	2		1	1	1	1	1	1	1	2	2	2		2	2	2	2	2	2	2	2	2	2	Never	5	5	3	3	5		2	No, because of cultural differences	Consider purchasing			Meat quality	5	4	Acceptable
36-45	High school	Muslim	Muslim	Meat-eating	Meat-eating	Rural	32600	Less than RM10,000	1	5	5		1	1	1	1	1	1	1	2	2	2		2	2	2	2	2	2	2	2	2	2					5		5		Yes	Consider purchasing			Religious reasons	2		Acceptable
18-25	Certificate/diploma	Muslim	Muslim	Meat-eating	Meat-eating	Rural	8800			4	5		1	1	1	1	1	1	1	2	2	2	1, 5	1	2	2	2	1	2	2	2	2	2	Never	5	5	4	5	5	5	1	Yes	Preferentially purchase			Religious reasons	2	5	Acceptable
36-45	Certificate/diploma	Muslim	Muslim	Meat-eating	Meat-eating	Suburban	42000	RM10,000 - RM29,000	2	5	5		1	1	1	1	1	1	1	2	2	2		2	2	2	2	2	2	2	2	2	2			1	1	5	4	5	5	Yes	Preferentially purchase			Religious reasons	2	3	Acceptable
26-35	Certificate/diploma	Muslim	Muslim	Meat-eating	Meat-eating	Inner city	40000	Less than RM10,000	1	4	5		1	1	1	1	1	1	1	2	2	2		2	2	2	2	2	2	2	2	2	2															2	Acceptable
26-35	High school	Muslim	Muslim	Meat-eating	Meat-eating	Inner city		Less than RM10,000	1	3	5		1	1	1	1	1	1	1	2	2	2		2	2	2	2	2	2	2	2	2	2															5	Acceptable
18-25	Certificate/diploma	Muslim	Muslim	pescetarian	Other	Inner city	53100	Less than RM10,000	1	4	3		1	1	1	1	1	1	1	2	2	2		2	2	2	2	2	2	2	2	2	2	Yes, only if the stunning process is reversible (ie: the animal could recover if	4	5	3	5	5	5	1	Yes	Preferentially purchase			Religious reasons	2	2	Acceptable
18-25	Certificate/diploma	Muslim	Muslim	Meat-eating	Meat-eating	Inner city	54200			5	5		1	1	1	1	1	1	1	2	2	2		2	2	2	2	2	2	2	2	2	2	Never	5	3	4	5	5	5	2	Yes	Preferentially purchase			Religious reasons	2	4	Acceptable
18-25	Undergraduate degree	Muslim	Muslim	Meat-eating	Meat-eating	Suburban	71750	Less than RM10,000	1	4	5		1	1	1	1	1	1	1	2	2	2	1	1	2	2	2	2	2	2	2	2	2	Never	5	1	1	5	5	5	5	Yes	Preferentially purchase			Religious reasons	2	3	Acceptable
18-25	Certificate/diploma	Muslim	Muslim	Meat-eating	Meat-eating	Inner city		Less than RM10,000	1	5	5		1	1	1	1	1	1	1	2	2	2		2	2	2	2	2	2	2	2	2	2	Yes, only if the stunning process is reversible (ie: the animal could recover if	4	5	4	5	5	5	5	Yes	Preferentially purchase			Religious reasons	2	5	Acceptable
18-25	Certificate/diploma	Muslim	Muslim	Meat-eating	Meat-eating	Inner city		Less than RM10,000	1	3	4		1	1	1	1	1	1	1	2	2	2	5, 6, 9	2	2	2	2	1	1	2	2	1	2	Never	5	5	2	5	5	4	4	Yes	Preferentially purchase			Meat quality	5	4	Acceptable
18-25	Certificate/diploma	Muslim	Muslim	Meat-eating	Meat-eating	Inner city	43300	RM10,000 - RM29,000	2	2	2		1	1	1	1	1	1	1	2	2	2	3	2	2	1	2	2	2	2	2	2	2	Yes, only if the stunning process is reversible (ie: the animal could recover if	4	5	4	5	5	5	5	Yes	Preferentially purchase			Religious reasons	2	1	Acceptable
18-25	High school	Muslim	Muslim	Meat-eating	Meat-eating	Suburban		Less than RM10,000	1	3	4		1	1	1	1	1	1	1	2	2	2	1	1	2	2	2	2	2	2	2	2	2	Never	5	5	3	5	5	5	5	Yes	Preferentially purchase			Meat quality	5	5	Acceptable
26-35	Undergraduate degree	Muslim	Muslim	Meat-eating	Meat-eating	Inner city		More than RM70,000	5	3	2		1	1	1	1	1	1	1	2	2	2	8, 9	2	2	2	2	2	2	2	1	1	2	Yes, only if the stunning process is reversible (ie: the animal could recover if	4	5	3	5	5	5	5	Yes	Preferentially purchase			Religious reasons	2	3	Acceptable
18-25	Undergraduate degree	Muslim	Muslim	Meat-eating	Meat-eating	Inner city	27200	Less thanRM10,000	1	4	4		1	1	1	1	1	1	1	2	2	2	5, 8, 9	2	2	2	2	1	2	2	1	1	2	Never	5	5	4	5	4	4	4	Yes	Preferentially purchase			Religious reasons	2	4	Acceptable
36-45	Certificate/diploma	Buddhist	Buddhist			Inner city		RM10,000 - RM29,000	2	2	2		1	1	1	1	1	1	1	2	2	2	8, 10	2	2	2	2	2	2	2	1	2	1	Yes, only if the stunning process is reversible (ie: the animal could recover if	4	3	3	5	5	5	2	Yes	Has no influence					3	Acceptable
66+	Post-graduate degree	Muslim	Muslim	Meat-eating	Meat-eating	Suburban	47301	RM30,000 - RM49,000	3	3	4		1	1	1	1	1	1	1	2	2	2	8, 9	2	2	2	2	2	2	2	1	1	2	Yes, only if the stunning process is reversible (ie: the animal could recover if	4	4	4	5	5	5	5	Yes	Preferentially purchase			Religious reasons	2	3	Acceptable
18-25	Certificate/diploma	Muslim	Muslim	Meat-eating	Meat-eating	Rural	68000	Less than RM10,000	1	3	4		1	1	1	1	1	1	1	2	2	1	5, 8	2	2	2	2	1	2	2	1	2	2	Always	1	3	3	5	5	4	2	Yes	Preferentially purchase			Religious reasons	2	4	Acceptable
18-25	Certificate/diploma	Muslim	Muslim	Meat-eating	Meat-eating	Inner city	86000	Less than RM10,000	1	4	3		1	1	1	1	1	1	1	2	2	1	8, 9	2	2	2	2	2	2	2	2	2	2	Never	5	1	2	5	4	3		Yes	Has no influence					3	Acceptable
26-35	Certificate/diploma	None	None	Meat-eating	Meat-eating	Suburban	4226	Less than $20,000	1	2	2		1	1	1	1	1	1	1	1	2	2		2	2	2	2	2	2	2	2	2	2	Yes, only if the stunning process is reversible (ie: the animal could recover if	4	5	5	5	5	3	1	Yes	Consider purchasing			Friends	7	3	Acceptable
18-25	Undergraduate degree	Atheist	Atheist	Meat-eating	Meat-eating	Suburban	4007	$40,000 - $59,000	3	1	1		1	1	1	1	1	1	1	1	2	2	1, 2, 3, 4, 5, 6, 7, 8	1	1	1	1	1	1	1	1	2	2	Yes, only if the stunning process is reversible (ie: the animal could recover if	4	5	5	5	5	3	1	Yes	Consider purchasing			Friends	7	3	Acceptable
26-35	High school	Catholic	Catholic	Meat-eating	Meat-eating	Suburban	4129	More than $80,000	5	2	1		1	1	1	1	1	1	1	1	2	2	9	2	2	2	2	2	2	2	2	1	2	Yes, only if the stunning process is reversible (ie: the animal could recover if	4	4	4	4	4	3	2	No, haven't had the opportunity	Has no influence					4	Acceptable
36-45		Christian	Christian	Meat-eating	Meat-eating	Suburban	4114	$60,000 - $80,000	4	3	1		1	1	1	1	1	1	1	1	2	2	9	2	2	2	2	2	2	2	2	1	2	Yes, only if the stunning process is reversible (ie: the animal could recover if	4	4	5	3	4	3	2	No, haven't had the opportunity	Has no influence					3	Acceptable
66+	High school	Christian	Christian	Meat-eating	Meat-eating	Suburban	4131			2	3		1	1	1	1	1	1	1	1	2	2		2	2	2	2	2	2	2	2	2	2	Always	1	5	1	1	5		1	No	Has no influence					3	Unacceptable
46-55	Certificate/diploma	None	None	Meat-eating	Meat-eating	Suburban		$40,000 - $59,000	3	3	3		1	1	1	1	1	1	1	1	2	2	10	2	2	2	2	2	2	2	2	2	1	Yes, only on a Friday	2	4	2	2	2	2	2	No, No, because of cultural differences	Preferentially avoid	its bad	7			4	Unacceptable
18-25	Undergraduate degree	Muslim	Muslim	Meat-eating	Meat-eating	Inner city	47600			4	4		1	1	1	1	1	1	1	1	2	2		2	2	2	2	2	2	2	2	2	2	Never	5	4	3	5	5	5	5	Yes	Preferentially purchase			Religious reasons	2	4	Acceptable
46-55	High school	Muslim	Muslim	Meat-eating	Meat-eating	Inner city		RM10,000 - RM29,000	2	5	5		1	1	1	1	1	1	1	1	2	2		2	2	2	2	2	2	2	2	2	2	Never	5	5	5	5	5	5	1	Yes	Preferentially purchase			Religious reasons	2	5	Acceptable
18-25	Certificate/diploma	Muslim	Muslim	Meat-eating	Meat-eating	Inner city				4	3		1	1	1	1	1	1	1	1	2	2	5, 7, 9	2	2	2	2	1	2	1	2	1	2	Yes, only if the stunning process is reversible (ie: the animal could recover if	4	3	5	5	4	5	5	Yes	Preferentially avoid					5	Acceptable
18-25	Undergraduate degree	Muslim	Muslim	Meat-eating	Meat-eating	Suburban	36400	Less thanRM10,000	1	4	4		1	1	1	1	1	1	1	1	2	2		2	2	2	2	2	2	2	2	2	2	Always	1	5	4	5	5	5	5	Yes	Preferentially purchase			Animal welfare	1	1	Acceptable
18-25	High school	Christian	Christian	Meat-eating	Meat-eating	Suburban	2481	$40,000 - $59,000	3	2	1		1	1	1	1	1	1	1	1	2	1	1, 2, 3, 4, 5, 6, 7, 8, 10	1	1	1	1	1	1	1	1	2	1	Always	1	4	4	4	5	3	2	Yes	Has no influence					3	Acceptable
56-65	High school	None	None	Meat-eating	Meat-eating	Suburban	4557	$60,000 - $80,000	4	1	1		1	1	1	1	1	1	1	1	2	1		2	2	2	2	2	2	2	2	2	2	Always	1	3	5	4	4	3	4	No	Consider avoiding	Religious reasons	2			3	Acceptable
18-25	Certificate/diploma	Muslim	Muslim	Meat-eating	Meat-eating	Inner city				5	3		1	1	1	1	1	1	1	1	2	1	1, 6, 7	1	2	2	2	2	1	1	2	2	2	Always	1	5		5	5	3	5	Yes	Consider purchasing			Meat quality	5	5	Acceptable
36-45	Undergraduate degree	Christian	Christian	Meat-eating	Meat-eating	Suburban	4510	$60,000 - $80,000	4	1	1		1	1	1	1	1	1	1	1	1	2		2	2	2	2	2	2	2	2	2	2	Yes, only if the stunning process is reversible (ie: the animal could recover if	4	4	5	4	4	3	3	No, No, haven't had the opportunity, No, because of cultural differences	Has no influence					3	Acceptable
36-45	High school	Atheist	Atheist	Meat-eating	Meat-eating	Suburban	4123	$20,000 - $39,000	2	4	4		1	1	1	1	1	1	1	1	1	2	1, 2, 3, 4, 5, 6, 7, 8, 9, 10	1	1	1	1	1	1	1	1	1	1	Yes, only if the stunning process is reversible (ie: the animal could recover if	4		5	1	3	3	1	No, No, because of cultural differences, No, because of religious views	Preferentially avoid	Cultural reasons	3			3	Unacceptable
18-25	Undergraduate degree	Atheist	Atheist	Meat-eating	Meat-eating	Suburban	4131	$40,000 - $59,000	3	3	3		1	1	1	1	1	1	1	1	1	2		2	2	2	2	2	2	2	2	2	2	Yes, only if the stunning process is reversible (ie: the animal could recover if	4	5	4	4	5	3	1	Yes	Consider avoiding	Meat quality	5			4	Acceptable
66+	Certificate/diploma	Jehovah's Witness	Other	Meat-eating	Meat-eating	Rural				4	4		1	1	1	1	1	1	1	1	1	2		2	2	2	2	2	2	2	2	2	2	Never	5	3	5	1	5	1	1	No, because of religious views	Preferentially avoid	Religious reasons	2			5	Unacceptable
36-45	High school	Muslim	Muslim			Inner city	41200	RM30,000 - RM49,000	3	4	4		1	1	1	1	1	1	1	1	1	2	10	2	2	2	2	2	2	2	2	2	1	Never	5	2	2	5	5	5	5	Yes	Preferentially purchase			Religious reasons	2	5	Acceptable
18-25	High school	Muslim	Muslim	Meat-eating	Meat-eating	Suburban				3	3		1	1	1	1	1	1	1	1	1	2	5, 10	2	2	2	2	1	2	2	2	2	1	Never	5	3	3	4	4	4	4	Yes	Preferentially purchase			Religious reasons	2	3	Acceptable
46-55	Certificate/diploma	Muslim	Muslim	Meat-eating	Meat-eating	Suburban				4	3		1	1	1	1	1	1	1	1	1	2		2	2	2	2	2	2	2	2	2	2	Never	5	5	4	5	5	5	5	Yes	Preferentially purchase			Religious reasons	2	5	Acceptable
18-25	Certificate/diploma	Muslim	Muslim	Meat-eating	Meat-eating	Inner city	47301	Less than RM10,000	1	5	5		1	1	1	1	1	1	1	1	1	2	8, 9	2	2	2	2	2	2	2	1	1	2	Never	5	4	4	5	5	5	5	Yes	Preferentially purchase			Religious reasons	2	5	Acceptable
56-65	Certificate/diploma	Christian	Christian	Vegetarian	Vegetarian	Rural	89877	RM10,000 - RM29,000	2	5	5		1	1	1	1	1	1	1	1	1	2		2	2	2	2	2	2	2	2	2	2	Never	5	5	1	1	5	5	1	Yes	Has no influence					1	Acceptable
18-25	Certificate/diploma	Muslim	Muslim	Meat-eating	Meat-eating	Inner city				5	5		1	1	1	1	1	1	1	1	1	2	1, 2, 3, 4, 5, 6, 7, 8, 9, 10	1	1	1	1	1	1	1	1	1	1	Never	5	3	4	3	3	3	4	Yes	Preferentially purchase			Religious reasons	2	5	Acceptable
18-25	Certificate/diploma	Muslim	Muslim	Meat-eating	Meat-eating	Inner city	53100	Less than RM10,000	1	5	5		1	1	1	1	1	1	1	1	1	2	1, 5, 6, 8, 9	1	2	2	2	1	1	2	1	1	2	Never	5	5	3	5	5	3	5	Yes	Preferentially purchase			Religious reasons	2	3	Acceptable
36-45	High school	Muslim	Muslim	Meat-eating	Meat-eating	Inner city	46000	RM10,000 - RM29,000	2	4	4		1	1	1	1	1	1	1	1	1	2		2	2	2	2	2	2	2	2	2	2	Never	5	4	5	5	5	5	5	Yes	Preferentially purchase			Religious reasons	2	3	Acceptable
18-25	Certificate/diploma	Muslim	Muslim	Meat-eating	Meat-eating	Inner city		Less than RM10,000	1	4	3		1	1	1	1	1	1	1	1	1	2	1, 2, 3, 4	1	1	1	1	2	2	2	2	2	2	Never	5	5	5	5	5	4	5	Yes	Consider purchasing			Religious reasons	2	5	Acceptable
18-25	Undergraduate degree	Muslim	Muslim	Meat-eating	Meat-eating	Inner city	41200			4	4		1	1	1	1	1	1	1	1	1	2	10	2	2	2	2	2	2	2	2	2	1	Yes, only if the stunning process is reversible (ie: the animal could recover if	4	5	4	5	5	4	5	Yes	Preferentially purchase			Religious reasons	2	3	Acceptable
18-25	Undergraduate degree	Muslim	Muslim	Meat-eating	Meat-eating	Inner city	42000			4	4		1	1	1	1	1	1	1	1	1	2	10	2	2	2	2	2	2	2	2	2	1	Yes, only if the stunning process is reversible (ie: the animal could recover if	4		4	4	4	3	3	Yes	Preferentially purchase			Religious reasons	2	3	Acceptable
18-25	High school	Muslim	Muslim			Inner city	56000			5	5		1	1	1	1	1	1	1	1	1	2		2	2	2	2	2	2	2	2	2	2									Yes						5	Acceptable
18-25	Certificate/diploma	Muslim	Muslim	Meat-eating	Meat-eating	Inner city	81900	RM10,000 - RM29,000	2	4			1	1	1	1	1	1	1	1	1	2	10	2	2	2	2	2	2	2	2	2	1	Never	5		2	5	4	3	5	Yes	Preferentially purchase			Religious reasons	2	3	Acceptable
36-45	Undergraduate degree	Muslim	Muslim	Meat-eating	Meat-eating	Inner city		Less than RM10,000	1	4	4		1	1	1	1	1	1	1	1	1	2	1, 2, 3, 4, 5, 6, 7, 9	1	1	1	1	1	1	1	2	1	2				1	5	3	4		Yes
18-25	Undergraduate degree	Muslim	Muslim	Meat-eating	Meat-eating	Inner city	71250	Less than RM10,000	1	5	5		1	1	1	1	1	1	1	1	1	2		2	2	2	2	2	2	2	2	2	2	Never	5		1	5	5	5	5	Yes	Preferentially purchase			Religious reasons	2	3	Acceptable
18-25	Undergraduate degree	Muslim	Muslim	Meat-eating	Meat-eating	Suburban		Less than RM10,000	1	5	4		1	1	1	1	1	1	1	1	1	2	1, 2, 3, 4	1	1	1	1	2	2	2	2	2	2	Never	5	5	4	5	5	5	5	Yes	Preferentially purchase			Religious reasons	2	4	Acceptable
18-25	Undergraduate degree	Muslim	Muslim	Meat-eating	Meat-eating	Rural		Less than RM10,000	1	3	3		1	1	1	1	1	1	1	1	1	2	10	2	2	2	2	2	2	2	2	2	1	Never	5	5	3	5	5	5		Yes	Preferentially purchase			Religious reasons	2	3	Acceptable
18-25	Undergraduate degree	Buddhist	Buddhist	Meat-eating	Meat-eating	Inner city	31350	Less than RM10,000	1	3	3		1	1	1	1	1	1	1	1	1	2	1, 2, 3, 4, 5, 6, 7, 8, 9	1	1	1	1	1	1	1	1	1	2	Yes, only if the stunning process is reversible (ie: the animal could recover if	4	3	4	4	4	4	4	Yes	Has no influence					3	Acceptable
18-25	Certificate/diploma	Muslim	Muslim	Meat-eating	Meat-eating	Rural	17600	Less than RM10,000	1	4	3		1	1	1	1	1	1	1	1	1	2	1, 2, 3	1	1	1	2	2	2	2	2	2	2	Never	5	4	1	5	5	5	4	Yes	Has no influence					5	Acceptable
18-25	Certificate/diploma	Muslim	Muslim	Meat-eating	Meat-eating	Rural	86810	Less than RM10,000	1	4	4		1	1	1	1	1	1	1	1	1	2		2	2	2	2	2	2	2	2	2	2	Always	1	3	3	5	4	4	3	Yes	Has no influence					4	Acceptable
36-45	High school	Muslim	Muslim	Meat-eating	Meat-eating	Suburban	40170	Less than RM10,000	1	4	5		1	1	1	1	1	1	1	1	1	2		2	2	2	2	2	2	2	2	2	2	Yes, only if the stunning process is reversible (ie: the animal could recover if	4	5	2	5	3	4	4	Yes	Preferentially purchase			Religious reasons	2	3	Acceptable
26-35	Undergraduate degree	Christian	Christian	Meat-eating	Meat-eating	Suburban	40300	RM10,000 - RM29,000	2	3	2		1	1	1	1	1	1	1	1	1	2		2	2	2	2	2	2	2	2	2	2	Never	5	5	1	5	5	3	5	Yes	Has no influence					3	Acceptable
18-25	High school	Muslim	Muslim	Vegetarian	Vegetarian	Inner city	81700	Less than RM10,000	1	5	5		1	1	1	1	1	1	1	1	1	2	1, 2, 3, 4, 5, 6, 7, 8, 9	1	1	1	1	1	1	1	1	1	2	Never	5	5	1	5	5	5	5	Yes	Preferentially purchase			Health reasons	4	5	Acceptable
18-25	Undergraduate degree	Muslim	Muslim	Meat-eating	Meat-eating	Inner city	9000	Less than RM10,000	1	5	5		1	1	1	1	1	1	1	1	1	2	10	2	2	2	2	2	2	2	2	2	1	Yes, only if the stunning process is reversible (ie: the animal could recover if	4	5	4	5	5	5	4	Yes	Preferentially purchase			Religious reasons	2	5	Acceptable
18-25	Certificate/diploma	Muslim	Muslim	Vegetarian	Vegetarian	Suburban	73440	Less than RM10,000	1	4	4		1	1	1	1	1	1	1	1	1	2		2	2	2	2	2	2	2	2	2	2	Never	5	4	3	5	4	5		Yes	Preferentially purchase			Religious reasons	2	3	Acceptable
26-35	Certificate/diploma	Muslim	Muslim	Meat-eating	Meat-eating	Inner city		RM10,000 - RM29,000	2	3	3		1	1	1	1	1	1	1	1	1	2	1, 2, 3, 4, 5, 6, 7, 8, 9	1	1	1	1	1	1	1	1	1	2	Yes, only if there is an Imam present	3	3	2	5	5	5	4	Yes	Consider purchasing			Religious reasons	2	4	Acceptable
26-35	Certificate/diploma	Muslim	Muslim	Meat-eating	Meat-eating	Inner city	53300	Less than RM10,000	1	4	4		1	1	1	1	1	1	1	1	1	2	1, 2, 10	1	1	2	2	2	2	2	2	2	1	Always	1	4	4	4	4	4	4	Yes	Preferentially purchase			Health reasons	4	4	Acceptable
26-35	High school	Muslim	Muslim	Meat-eating	Meat-eating	Inner city	46000	Less than RM10,000	1	4	5		1	1	1	1	1	1	1	1	1	2		2	2	2	2	2	2	2	2	2	2	Never	5	5	5	5	5	5	5	Yes	Preferentially purchase			Religious reasons	2	3	Acceptable
26-35	High school	Muslim	Muslim	Meat-eating	Meat-eating	Inner city	46000	RM50,000 - RM70,000	4	5	5		1	1	1	1	1	1	1	1	1	2	5, 10	2	2	2	2	1	2	2	2	2	1	Never	5	5	5	5	5	5	5	Yes	Preferentially purchase			Health reasons	4		Acceptable
18-25	Undergraduate degree	Muslim	Muslim	Meat-eating	Meat-eating	Inner city		RM10,000 - RM29,000	2	4	5		1	1	1	1	1	1	1	1	1	2	1, 2, 5, 9	1	1	2	2	1	2	2	2	1	2	Never	5	5	4	5	5		5	Yes	Preferentially purchase			Religious reasons	2	4	Acceptable
18-25	High school	Muslim	Muslim	Vegetarian	Vegetarian	Inner city		Less than RM10,000	1	3	3		1	1	1	1	1	1	1	1	1	2	1, 2, 3, 4, 5, 6, 7, 8, 9	1	1	1	1	1	1	1	1	1	2						4	5		Yes	Preferentially avoid	Religious reasons	2				Acceptable
36-45	High school	Muslim	Muslim	Meat-eating	Meat-eating	Inner city	47301	RM10,000 - RM29,000	2	5	5		1	1	1	1	1	1	1	1	1	2	5	2	2	2	2	1	2	2	2	2	2	Never	5	5	2	5	5	5	5	Yes	Preferentially purchase			Religious reasons	2	3	Acceptable
18-25	Undergraduate degree	Muslim	Muslim	Meat-eating	Meat-eating	Inner city	31400	RM10,000 - RM29,000	2	5	5		1	1	1	1	1	1	1	1	1	2		2	2	2	2	2	2	2	2	2	2	Yes, only if the stunning process is reversible (ie: the animal could recover if	4	5	4	5	5	5	5	Yes	Consider purchasing			Meat quality	5	4	Acceptable
26-35	Post-graduate degree	Muslim	Muslim	Meat-eating	Meat-eating	Inner city	70450	Less thanRM10,000	1	4	4		1	1	1	1	1	1	1	1	1	2	4, 6	2	2	2	1	2	1	2	2	2	2			4	3	4	4	4	4	Yes	Preferentially purchase			Religious reasons	2	4	Acceptable
46-55	Undergraduate degree	None	None	Meat-eating	Meat-eating	Rural		More than $80,000	5	5	5		1	1	1	1	1	1	1	1	1	1	1, 2, 3, 4, 5, 6, 7, 8, 9, 10	1	1	1	1	1	1	1	1	1	1	Yes, only if the stunning process is reversible (ie: the animal could recover if	4	5	4	5	2	3	2	Yes	Has no influence					3	Acceptable
18-25	Undergraduate degree	None	None	Meat-eating	Meat-eating	Suburban	4120	$40,000 - $59,000	3	2	3		1	1	1	1	1	1	1	1	1	1	1, 2, 3, 4, 5, 6, 7, 8, 9, 10	1	1	1	1	1	1	1	1	1	1	Yes, only if the stunning process is reversible (ie: the animal could recover if	4	4	4	4	4	4	2	Yes	Has no influence					4	Acceptable
66+	Certificate/diploma	Christian	Christian	Meat-eating	Meat-eating	Rural		$20,000 - $39,000	2	2	2		1	1	1	1	1	1	1	1	1	1		2	2	2	2	2	2	2	2	2	2	Yes, only if the stunning process is reversible (ie: the animal could recover if	4	5	2	4	2	3	1	No, haven't had the opportunity	Has no influence					3	Acceptable
66+	High school	None	None	Meat-eating	Meat-eating	Rural	4311	$20,000 - $39,000	2	1	3		1	1	1	1	1	1	1	1	1	1	9	2	2	2	2	2	2	2	2	1	2	Never	5	5	1	5	1	3	4	No	Preferentially avoid	Animal welfare	1			5	Unacceptable
18-25	High school	Muslim	Muslim	Meat-eating	Meat-eating	Inner city	4350	Less than $20,000	1	5	5		1	1	1	1	1	1	1	1	1	1	1, 2, 3, 4, 5, 6, 7, 8, 9, 10	1	1	1	1	1	1	1	1	1	1	Yes, only if the stunning process is reversible (ie: the animal could recover if	4	3	3	3	3	4	3	Yes	Has no influence					3	Acceptable
26-35	Post-graduate degree	Christian	Christian	Meat-eating	Meat-eating	Inner city	4068	More than $80,000	5	1	1		1	1	1	1	1	1	1	1	1	1		2	2	2	2	2	2	2	2	2	2	Never	5	3	5	4	4	3	1	No	Has no influence					3
56-65	Certificate/diploma	Christian	Christian	Vegetarian	Vegetarian	Suburban	4350	More than $80,000	5	4	3		1	1	1	1	1	1	1	1	1	1		2	2	2	2	2	2	2	2	2	2	Never	5	5	5	3	5		1	Yes	Has no influence					3	Acceptable
56-65	Primary school	Christian	Christian	Meat-eating	Meat-eating	Rural	2473	$20,000 - $39,000	2	3	1		1	1	1	1	1	1	1	1	1	1		2	2	2	2	2	2	2	2	2	2	Never	5	1	4	1	1	1	1	No	Preferentially avoid					5	Unacceptable
56-65	High school	Christian	Christian	Meat-eating	Meat-eating	Inner city	4350	$20,000 - $39,000	2	2	2		1	1	1	1	1	1	1	1	1	1	1, 2, 3, 6, 7, 9	1	1	1	2	2	1	1	2	1	2	Never	5	5	3	2	1	2	1	No, haven't had the opportunity	Has no influence					1	Unacceptable
56-65	High school	None	None	Vegetarian	Vegetarian	Rural	4344	$40,000 - $59,000	3	5	5		1	1	1	1	1	1	1	1	1	1		2	2	2	2	2	2	2	2	2	2			5	4	1	5	3	1	No	Preferentially avoid	Animal welfare	1			5	Unacceptable
56-65	High school	None	None	Meat-eating	Meat-eating	Rural	4344			4	5		1	1	1	1	1	1	1	1	1	1		2	2	2	2	2	2	2	2	2	2	Always	1	5	5	5	5	3	4	No, haven't had the opportunity	Has no influence					4	Acceptable
26-35	High school	Jewish	Jewish	Meat-eating	Meat-eating	Suburban		Less than $20,000	1	5	5		1	1	1	1	1	1	1	1	1	1	1, 2, 3, 4, 5, 6, 7, 8, 9, 10	1	1	1	1	1	1	1	1	1	1	Always	1	5	5	5	5	5	5	Yes	Has no influence					5	Acceptable
18-25	High school	None	None	Meat-eating	Meat-eating	Suburban	4129	$40,000 - $59,000	3	3	3		1	1	1	1	1	1	1	1	1	1		2	2	2	2	2	2	2	2	2	2	Yes, only if the stunning process is reversible (ie: the animal could recover if	4	5	5	4	5	3	1	No	Preferentially avoid	Religious reasons	2			4	Acceptable
46-55	Certificate/diploma	None	None	Meat-eating	Meat-eating	Suburban	4207	Less than $20,000	1	3	3		1	1	1	1	1	1	1	1	1	1		2	2	2	2	2	2	2	2	2	2	Never	5	4	1	3	4	3	3	No, haven't had the opportunity	Has no influence					5	Acceptable
18-25	High school	Jewish	Jewish	Vegan	Vegan	Rural		More than $80,000	5	5	5		1	1	1	1	1	1	1	1	1	1	1, 2, 3, 4, 5, 6, 7, 8, 9, 10	1	1	1	1	1	1	1	1	1	1	Yes, only on a Friday	2	1	1	1	1	1	1	No	Preferentially purchase			Animal welfare	1	1	Acceptable
18-25	Undergraduate degree	None	None	Meat-eating	Meat-eating	Suburban	2478	Less than $20,000	1	1	1		1	1	1	1	1	1	1	1	1	1		2	2	2	2	2	2	2	2	2	2	Always	1	5	5	4	4	3	1	No, haven't had the opportunity	Has no influence					4	Acceptable
66+	High school	Christian	Christian	Meat-eating	Meat-eating	Rural				1	1		1	1	1	1	1	1	1	1	1	1		2	2	2	2	2	2	2	2	2	2	Always	1	4	4	2	4	3	2	No, haven't had the opportunity, No, because of cultural differences	Has no influence					4	Acceptable
36-45	Certificate/diploma	Catholic	Catholic	Meat-eating	Meat-eating	Suburban	4207	More than $80,000	5	1	1		1	1	1	1	1	1	1	1	1	1	1, 2, 3, 4, 5, 6, 7, 8, 9, 10	1	1	1	1	1	1	1	1	1	1	Yes, only if the stunning process is reversible (ie: the animal could recover if	4	5	5	2	4	1	3	No, haven't had the opportunity	Consider avoiding	Cultural reasons	3			4	Acceptable
26-35	Post-graduate degree	None	None	Meat-eating	Meat-eating	Inner city	4120	$60,000 - $80,000	4	3	3		1	1	1	1	1	1	1	1	1	1		2	2	2	2	2	2	2	2	2	2	Always	1	2	5	4	4	2	4	No	Preferentially avoid	Cultural reasons	3			5	Unacceptable
36-45	High school	Muslim	Muslim	Meat-eating	Meat-eating	Inner city				5	5		1	1	1	1	1	1	1	1	1	1		2	2	2	2	2	2	2	2	2	2	Never	5	5	4	5	5	5	5	Yes	Has no influence					1	Acceptable
18-25	Certificate/diploma	Muslim	Muslim	Meat-eating	Meat-eating	Inner city	72120	Less than RM10,000	1	5	5		1	1	1	1	1	1	1	1	1	1	1, 2, 5	1	1	2	2	1	2	2	2	2	2	Never	5	4	3	5	5	5	4	Yes	Preferentially avoid	Meat quality	5			5	Acceptable
18-25	High school	Muslim	Muslim	Meat-eating	Meat-eating	Inner city				3	3		1	1	1	1	1	1	1	1	1	1	1, 2, 3, 4, 5, 6, 7, 8, 9, 10	1	1	1	1	1	1	1	1	1	1	Never	5	3	3	5	4	3	4	Yes	Has no influence					3	Acceptable
18-25	Certificate/diploma	Muslim	Muslim	Meat-eating	Meat-eating	Suburban		Less than RM10,000	1	5	5		1	1	1	1	1	1	1	1	1	1	1, 2, 3, 4, 5, 6, 7, 8, 9, 10	1	1	1	1	1	1	1	1	1	1	Yes, only if the stunning process is reversible (ie: the animal could recover if	4	5	5	5	5	5	5	Yes	Preferentially purchase			Animal welfare	1	5	Acceptable
46-55	Certificate/diploma	Muslim	Muslim			Inner city	59200	RM10,000 - RM29,000	2	4	4		1	1	1	1	1	1	1	1	1	1	1, 2, 3, 4, 5, 6, 7, 8, 9	1	1	1	1	1	1	1	1	1	2	Never	5	5	4	5	5	5	5	Yes	Preferentially purchase			Religious reasons	2	5	Acceptable
18-25	Undergraduate degree	Muslim	Muslim	Meat-eating	Meat-eating	Inner city	81400	Less than RM10,000	1	5	5		1	1	1	1	1	1	1	1	1	1		2	2	2	2	2	2	2	2	2	2	Never	5	5	5	5	5	5	5	Yes	Preferentially purchase			Religious reasons	2	5	Acceptable
26-35	Certificate/diploma	Muslim	Muslim	Vegetarian	Vegetarian	Inner city		RM10,000 - RM29,000	2	5	5		1	1	1	1	1	1	1	1	1	1	1, 2, 3, 4, 5, 6, 7, 8, 9, 10	1	1	1	1	1	1	1	1	1	1			5	5	5	5	5		Yes						5	Acceptable
18-25	Certificate/diploma	Muslim	Muslim	Meat-eating	Meat-eating	Inner city	51200	Less than RM10,000	1	5	5		1	1	1	1	1	1	1	1	1	1	1, 2, 3, 4, 5, 6, 7, 8, 9, 10	1	1	1	1	1	1	1	1	1	1	Never	5	5	3	5	5	5	5	Yes
26-35	Certificate/diploma	Muslim	Muslim	Vegetarian	Vegetarian	Suburban	73400	RM10,000 - RM29,000	2	3	4		1	1	1	1	1	1	1	1	1	1	1, 2, 3, 4, 5, 6, 7, 8, 9, 10	1	1	1	1	1	1	1	1	1	2	Never	5	3	3	4	4	4	5	Yes	Preferentially purchase			Religious reasons	2	4	Acceptable
46-55	High school	Muslim	Muslim	Meat-eating	Meat-eating	Inner city		Less than RM10,000	1	4	5		1	1	1	1	1	1	1	1	1	1		2	2	2	2	2	2	2	2	2	2	Never	5	4	4	5	5	5	5	Yes	Consider purchasing			Religious reasons	2	5	Acceptable
26-35	Certificate/diploma	Muslim	Muslim	Meat-eating	Meat-eating	Inner city	78400	Less than RM10,000	1	5	5		1	1	1	1	1	1	1	1	1	1		2	2	2	2	2	2	2	2	2	2	Never	5	5	2	5	5	5	5	Yes	Preferentially purchase			Religious reasons	2	5	Acceptable
18-25	Certificate/diploma	Muslim	Muslim	Meat-eating	Meat-eating	Inner city	52040	Less than RM10,000	1	4	4		1	1	1	1	1	1	1	1	1	1		2	2	2	2	2	2	2	2	2	2			4	3	5	4	5	4	Yes	Preferentially purchase			Religious reasons	2	5	Acceptable
18-25	Certificate/diploma	Muslim	Muslim	Meat-eating	Meat-eating	Inner city		Less than RM10,000	1	5	3		1	1	1	1	1	1	1	1	1	1	1, 2, 3, 4, 5, 7, 9, 10	1	1	1	1	1	2	1	2	1	1	Never	5	5	5	5	5	5	5	Yes	Preferentially purchase			Religious reasons	2	5	Acceptable
18-25	Certificate/diploma	Muslim	Muslim	Meat-eating	Meat-eating	Inner city		Less than RM10,000	1	5	3		1	1	1	1	1	1	1	1	1	1	1, 2, 3, 4, 5, 6, 7, 8, 9, 10	1	1	1	1	1	1	1	1	1	1	Never	5	3	3	5	5	5		Yes	Preferentially purchase			Health reasons	4	5	Acceptable
18-25	High school	Muslim	Muslim	Meat-eating	Meat-eating	Inner city	48050	Less thanRM10,000	1	4	3		1	1	1	1	1	1	1	1	1	1	1	1	2	2	2	2	2	2	2	2	2	Never	5	3	3	5	4	4	5	Yes	Preferentially avoid	Cultural reasons	3			5	Acceptable
26-35	Certificate/diploma	Muslim	Muslim	Vegetarian	Vegetarian	Suburban	41250	Less thanRM10,000	1	4	4		1	1	1	1	1	1	1	1	1	1		2	2	2	2	2	2	2	2	2	2	Yes, only if the stunning process is reversible (ie: the animal could recover if	4	5	3	4	4	4	4	Yes	Preferentially purchase			Religious reasons	2	4	Acceptable
18-25	High school	Spiritual	Other	Vegan	Vegan	Suburban	4103	Less than $20,000	1	5	5		1	1	1	1	1	1	1	2	1	2	2	2	1	2	2	2	2	2	2	2	2	Always	1	5	1	5	5	3	1	No	Has no influence					3	Acceptable
36-45	Certificate/diploma	Jedi	Other	Omnivore	Meat-eating	Rural		More than $80,000	5	3	5		1	1	1	1	1	1	1	2	1	2	1, 2, 4, 5, 6, 7, 9	1	1	2	1	1	1	1	2	1	2	Yes, only if the stunning process is reversible (ie: the animal could recover if	4	2	3	1	1	3	3		Has no influence					5	Unacceptable
18-25	Certificate/diploma	Muslim	Muslim	Meat-eating	Meat-eating	Inner city	71800			5	5		1	1	1	1	1	1	1	2	1	2	1, 2, 3, 4, 5, 6, 7, 9	1	1	1	1	1	1	1	2	1	2	Never	5	5	1	5	5	3	5	Yes	Consider purchasing			Religious reasons	2	3	Acceptable
36-45	Post-graduate degree	Muslim	Muslim	Meat-eating	Meat-eating	Rural		RM30,000 - RM49,000	3	5	5		1	1	1	1	1	1	1	2	1	2		2	2	2	2	2	2	2	2	2	2	Never	5	2		5	5	5		Yes	Preferentially avoid					3	Acceptable
18-25	Undergraduate degree	Muslim	Muslim	Meat-eating	Meat-eating	Suburban		Less than RM10,000	1	4	4		1	1	1	1	1	1	1	2	1	2	8	2	2	2	2	2	2	2	1	2	2	Never	5	4	4	5	4	5	5	Yes	Preferentially purchase			Religious reasons	2	3	Acceptable
18-25	Undergraduate degree	Muslim	Muslim	Meat-eating	Meat-eating	Suburban		RM10,000 - RM29,000	2	4	4		1	1	1	1	1	1	1	2	1	2	1, 2, 3, 4, 5, 6, 7, 8, 9	1	1	1	1	1	1	1	1	1	2	Never	5	5	4	5	5	5	5	Yes	Preferentially purchase					2	Acceptable
56-65	High school	Muslim	Muslim	Meat-eating	Meat-eating	Inner city		Less than RM10,000	1	4	4		1	1	1	1	1	1	1	2	1	2		2	2	2	2	2	2	2	2	2	2			5	3	5	5	5		Yes	Preferentially purchase			Religious reasons	2	3	Acceptable
46-55	High school	Muslim	Muslim	Meat-eating	Meat-eating	Inner city							1	1	1	1	1	1	1	2	1	2	1, 2, 3, 4, 5, 6, 7, 9	1	1	1	1	1	1	1	2	1	2	Never	5	5		5	5	5	5		Consider purchasing			Religious reasons	2	3	Acceptable
18-25	Undergraduate degree	Muslim	Muslim	Meat-eating	Meat-eating	Rural	21400			5	5		1	1	1	1	1	1	1	2	1	2	1, 2, 3, 4, 5, 8, 9, 10	1	1	1	1	1	2	2	1	1	1	Yes, only if the stunning process is reversible (ie: the animal could recover if	4	4	3	5	5	5	5	Yes	Preferentially purchase			Religious reasons	2	4	Acceptable
46-55	High school	Muslim	Muslim	Meat-eating	Meat-eating	Inner city				4	5		1	1	1	1	1	1	1	2	1	2	8	2	2	2	2	2	2	2	1	2	2	Never	5	5	5	5	5	5	5	Yes	Preferentially purchase			Animal welfare	1	3	Acceptable
46-55	High school	Muslim	Muslim	Meat-eating	Meat-eating	Suburban	51100	RM10,000 - RM29,000	2	4	4		1	1	1	1	1	1	1	2	1	2	9	2	2	2	2	2	2	2	2	1	2	Never	5	2	2	5	2	4	4	Yes	Preferentially purchase			Religious reasons	2	5	Acceptable
46-55	Certificate/diploma	Muslim	Muslim	Meat-eating	Meat-eating	Suburban	70450	RM30,000 - RM49,000	3	3	3		1	1	1	1	1	1	1	2	1	2		2	2	2	2	2	2	2	2	2	2	Never	5	5	5	5	5	5	5	Yes	Preferentially purchase			Religious reasons	2	3	Acceptable
18-25	Undergraduate degree	Muslim	Muslim	Meat-eating	Meat-eating	Inner city	43300	RM10,000 - RM29,000	2	4	3		1	1	1	1	1	1	1	2	1	2	1, 5	1	2	2	2	1	2	2	2	2	2	Never	5	4	3	5	5	5	5	Yes	Preferentially purchase			Religious reasons	2	3	Acceptable
18-25	Undergraduate degree	Muslim	Muslim	Meat-eating	Meat-eating	Suburban	22200	RM10,000 - RM29,000	2	4	4		1	1	1	1	1	1	1	2	1	2	1, 2, 3, 4, 5	1	1	1	1	1	2	2	2	2	2	Yes, only if there is an Imam present	3	4	3	5	4	5								4	Acceptable
36-45	High school	Muslim	Muslim	Meat-eating	Meat-eating	Inner city	68000	Less than RM10,000	1	5	5		1	1	1	1	1	1	1	2	1	2	8	2	2	2	2	2	2	2	1	2	2	Never	5	5	5	5	5	5	5	Yes	Preferentially purchase			Religious reasons	2	4	Acceptable
36-45	High school	Muslim	Muslim	Meat-eating	Meat-eating	Rural		RM30,000 - RM49,000	3	4	4		1	1	1	1	1	1	1	2	1	2	1	1	2	2	2	2	2	2	2	2	2	Never	5	4	3	5	3	5	5	Yes	Consider avoiding	Religious reasons	2			5	Acceptable
18-25	Undergraduate degree	Muslim	Muslim	Meat-eating	Meat-eating	Inner city	47000			4	3		1	1	1	1	1	1	1	2	1	2		2	2	2	2	2	2	2	2	2	2	Never	5	3	4	4	5	3	3	Yes	Preferentially purchase			Religious reasons	2	3	Acceptable
46-55	Certificate/diploma	Muslim	Muslim	Meat-eating	Meat-eating	Inner city	30000	Less than RM10,000	1	5	4		1	1	1	1	1	1	1	2	1	2	1, 2, 3, 4, 5, 6, 7, 8, 9	1	1	1	1	1	1	1	1	1	2	Yes, only if the stunning process is reversible (ie: the animal could recover if	4	5	1	5	5	5	5	Yes	Preferentially purchase			Religious reasons	2	3	Acceptable
18-25	Certificate/diploma	Muslim	Muslim	Meat-eating	Meat-eating	Inner city		Less than RM10,000	1	3	3		1	1	1	1	1	1	1	2	1	2	1, 2, 3, 4, 5, 6, 7, 9	1	1	1	1	1	1	1	2	1	2	Never	5	5	3	5	5	5	5	Yes	Consider purchasing			Religious reasons	2	3	Acceptable
18-25	Undergraduate degree	Muslim	Muslim	Meat-eating	Meat-eating	Inner city		Less than RM10,000	1	5	5		1	1	1	1	1	1	1	2	1	2	1, 2, 3, 4, 5	1	1	1	1	1	2	2	2	2	2	Never	5	5	3	5	5	5	3	Yes	Preferentially purchase			Religious reasons	2	3	Acceptable
18-25	Certificate/diploma	Muslim	Muslim	Meat-eating	Meat-eating	Inner city				5	5		1	1	1	1	1	1	1	2	1	2	1, 2, 3, 4, 5, 6, 7, 9	1	1	1	1	1	1	1	2	1	2	Never	5		1	5	5	5	5	Yes	Preferentially purchase			Health reasons	4	2	Acceptable
26-35	Certificate/diploma	Muslim	Muslim	Meat-eating	Meat-eating			Less than RM10,000	1	4	3		1	1	1	1	1	1	1	2	1	2	1, 2, 3, 4, 5, 6, 7, 9	1	1	1	1	1	1	1	2	1	2	Always	1	5	4	3	4	4	5	Yes	Preferentially purchase			Health reasons	4	4	Acceptable
36-45	High school	Muslim	Muslim	Meat-eating	Meat-eating	Suburban	46000			4	5		1	1	1	1	1	1	1	2	1	2	2	2	1	2	2	2	2	2	2	2	2	Never	5	5	2	5	5	5	5	Yes	Preferentially purchase			Religious reasons	2	3	Acceptable
26-35	Undergraduate degree	Muslim	Muslim	Meat-eating	Meat-eating	Inner city	43200	RM50,000 - RM70,000	4	3	3		1	1	1	1	2	1	1	2	1	2	5	2	2	2	2	1	2	2	2	2	2	Never	5	3	3	5	5	5	5		Preferentially purchase			Religious reasons	2	3	Acceptable
26-35	Certificate/diploma	Muslim	Muslim	Meat-eating	Meat-eating	Suburban	42000	RM30,000 - RM49,000	3	4	4		1	1	1	1	1	1	1	2	1	2	2	2	1	2	2	2	2	2	2	2	2	Never	5	4	4	4	4	4	5	Yes	Preferentially purchase			Religious reasons	2	4	Acceptable
66+	Primary school	Muslim	Muslim	Meat-eating	Meat-eating	Suburban				5	5		1	1	1	1	1	1	1	2	1	2		2	2	2	2	2	2	2	2	2	2	Never	5	5	4	5	5	5	3	Yes	Preferentially purchase			Religious reasons	2	5	Acceptable
18-25	Undergraduate degree	Muslim	Muslim	Meat-eating	Meat-eating	Inner city	47301	Less than RM10,000	1	4	4		1	1	1	1	1	1	1	2	1	2		2	2	2	2	2	2	2	2	2	2	Never	5	4	3	4	5	5	5	Yes	Preferentially purchase			Religious reasons	2	3	Acceptable
18-25	Undergraduate degree	Muslim	Muslim	Meat-eating	Meat-eating	Inner city	81300	Less than RM10,000	1	4	5		1	1	1	1	1	1	1	2	1	2	10	2	2	2	2	2	2	2	2	2	1	Never	5	5	4	5	5	5	5	Yes	Preferentially purchase			Religious reasons	2	1	Acceptable
18-25	Certificate/diploma	Muslim	Muslim	Meat-eating	Meat-eating	Inner city	43650			3	3		1	1	1	1	1	1	1	2	1	2		2	2	2	2	2	2	2	2	2	2	Never	5	5	1	5	5	5	5	Yes	Preferentially purchase			Religious reasons	2	4	Acceptable
18-25	Certificate/diploma	Muslim	Muslim	Meat-eating	Meat-eating	Inner city	43650			3	3		1	1	1	1	1	1	1	2	1	2		2	2	2	2	2	2	2	2	2	2	Never	5	5	1	5	5	5	3	Yes	Preferentially purchase			Religious reasons	2	3	Acceptable
18-25	High school	Muslim	Muslim	Meat-eating	Meat-eating	Inner city		Less than RM10,000	1	4	4		1	1	1	1	1	1	1	2	1	2	1, 2, 3, 4, 5, 6, 7, 9	1	1	1	1	1	1	2	2	1	2	Never	5	1	2	3	2	5	5	Yes	Preferentially purchase			Religious reasons	2	5	Acceptable
18-25	Undergraduate degree	Muslim	Muslim	Meat-eating	Meat-eating	Inner city	73000	Less than RM10,000	1	3	3		1	1	1	1	1	1	1	2	1	2	1, 2, 3, 4, 5, 6, 7, 9	1	1	1	1	1	1	1	2	1	2	Always	1	3	3	4	3	3	4	Yes	Preferentially purchase			Religious reasons	2	5	Acceptable
36-45	High school	Muslim	Muslim	Meat-eating	Meat-eating	Rural	42000	Less than RM10,000	1	3	3		1	1	1	1	1	1	1	2	1	2	8, 10	2	2	2	2	2	2	2	1	2	1	Never	5	5	1	5	5	5	5	Yes	Consider purchasing			Religious reasons	2	5	Acceptable
46-55	High school	Muslim	Muslim			Rural	42000	Less than RM10,000	1	5	5		1	1	1	1	1	1	1	2	1	2	1, 2, 3, 4, 5, 6, 7, 8, 9	1	1	1	1	1	1	1	1	1	2	Never	5	5	4	5	5	5	5	Yes	Preferentially purchase			Religious reasons	2	5	Acceptable
18-25	Undergraduate degree	Muslim	Muslim	Meat-eating	Meat-eating	Rural		Less than RM10,000	1	4	4		1	1	1	1	1	1	1	2	1	2	1, 5, 9	1	2	2	2	1	2	2	2	1	2	Never	5	4	3	5	5	5	3	Yes	Preferentially purchase					3	Acceptable
18-25	Certificate/diploma	Muslim	Muslim			Rural	86200	Less than RM10,000	1	3	4		1	1	1	1	1	1	1	2	1	2	8	2	2	2	2	2	2	2	1	2	2	Never	5	3	3	5	5	5	5	Yes	Preferentially purchase			Health reasons	4	5	Acceptable
26-35	Undergraduate degree	Muslim	Muslim	Meat-eating	Meat-eating	Inner city	11700	Less than RM10,000	1				1	1	1	1	1	1	1	2	1	2		2	2	2	2	2	2	2	2	2	2	Always	1		4	5	5	5	5	Yes	Preferentially purchase						Acceptable
26-35	Undergraduate degree	Muslim	Muslim	Meat-eating	Meat-eating	Suburban		RM10,000 - RM29,000	2	4	3		1	1	1	1	1	1	1	2	1	2		2	2	2	2	2	2	2	2	2	2	Never	5	4	3	5	5	3	4	Yes	Preferentially purchase			Health reasons	4	3	Acceptable
18-25	Undergraduate degree	Muslim	Muslim	Meat-eating	Meat-eating	Inner city	68100	Less than RM10,000	1	4	4		1	1	1	1	1	1	1	2	1	2	2, 9	2	1	2	2	2	2	2	2	1	2	Never	5	5	3	3	5	5		Yes	Preferentially purchase			Religious reasons	2		Acceptable
18-25	Certificate/diploma	Muslim	Muslim	Meat-eating	Meat-eating	Inner city	56000	Less than RM10,000	1	5	5		1	1	1	1	1	1	1	2	1	2	1, 2, 3, 4, 5, 6, 7, 8, 9, 10	1	1	1	1	1	1	1	1	1		Never	5	4	2	5	5	5	5	Yes	Preferentially purchase			Religious reasons	2	1	Acceptable
46-55	High school	Muslim	Muslim	Meat-eating	Meat-eating	Inner city	53000	Less than RM10,000	1	4	4		1	1	1	1	1	1	1	2	1	2	1, 2, 3, 4, 5, 6, 7, 8, 9, 10	1	1	1	1	1	1	1	1	1	1	Yes, only if the stunning process is reversible (ie: the animal could recover if	4	5	5	5	4	4	4	Yes	Preferentially purchase			Religious reasons	2	4	Acceptable
36-45	Primary school	Muslim	Muslim	Meat-eating	Meat-eating	Rural	42920			3	3		1	1	1	1	1	1	1	2	1	2		2	2	2	2	2	2	2	2	2	2	Yes, only if the stunning process is reversible (ie: the animal could recover if	4	5	3	5	5	5	5	Yes	Preferentially purchase			Religious reasons	2	3	Acceptable
26-35	High school	Muslim	Muslim	Meat-eating	Meat-eating	Inner city		Less than RM10,000	1	3	3		1	1	1	1	1	1	1	2	1	2	1, 2, 3, 4, 6, 7, 9	1	1	1	1	2	1	1	2	1	2	Never	5	3	3	5	5	2	5	Yes	Preferentially purchase			Religious reasons	2	3	Acceptable
56-65	Post-graduate degree	Muslim	Muslim	Meat-eating	Meat-eating	Suburban		RM10,000 - RM29,000	2	4	3		1	1	1	1	1	1	1	2	1	2		2	2	2	2	2	2	2	2	2	2	Never	5	1		3	5	5	5	Yes	Preferentially purchase			Religious reasons	2	1	Acceptable
46-55	High school	Muslim	Muslim	Meat-eating	Meat-eating	Suburban	72550	RM10,000 - RM29,000	2	3	3		1	1	1	1	1	1	1	1	1	2	1, 2, 3, 4, 5, 6, 7, 9	1	1	1	1	1	1	1	2	1	2	Never	5	5	3	5	5	4	5	Yes	Preferentially purchase			Religious reasons	2	3	Acceptable
46-55	Certificate/diploma	Atheist	Atheist	Meat-eating	Meat-eating	Suburban	48300	RM30,000 - RM49,000	3	4	3		1	1	1	1	1	1	1	1	1	2	1, 2, 3, 4, 6, 7, 9	1	1	1	1	2	1	1	2	1	2			3	3	5		4	4	Yes	Consider purchasing			Religious reasons	2		Acceptable
18-25	High school	Muslim	Muslim	Meat-eating	Meat-eating	Inner city	43000			3	4		1	1	1	1	1	1	1	1	1	2	1, 3, 5, 7	1	2	1	2	1	2	1	2	2	2	Never	5	3	2	5	2	4	4	Yes	Preferentially purchase			Religious reasons	2	3	Acceptable
18-25	High school	Muslim	Muslim	Meat-eating	Meat-eating	Inner city	47301	Less than RM10,000	1	3	4		1	1	1	1	1	1	1	1	1	2	1, 2, 3, 4, 5, 6, 7, 8, 9	1	1	1	1	1	1	1	1	1	2	Always	1	3	3	5	4	4	4	Yes	Consider purchasing					3	Acceptable
18-25	Certificate/diploma	Muslim	Muslim	Meat-eating	Meat-eating	Inner city	16350			5	5		1	1	1	1	1	1	1	1	1	2	6, 8, 10	2	2	2	2	2	1	2	1	2	1	Always	1	5	5	5	5		5	Yes	Preferentially purchase			Religious reasons	2	4	Acceptable
36-45	Undergraduate degree	Muslim	Muslim	Meat-eating	Meat-eating	Inner city	43900	RM50,000 - RM70,000	4	5	4		1	1	1	1	1	1	1	1	1	2		2	2	2	2	2	2	2	2	2	2	Never	5	5	2	5	5	5	1	Yes	Preferentially purchase			Religious reasons	2	3	Acceptable
36-45	Certificate/diploma	Muslim	Muslim	Meat-eating	Meat-eating	Suburban		RM30,000 - RM49,000	3	3	3		1	1	1	1	1	1	1	1	1	2	1, 2, 3, 4, 5, 6, 7, 8, 9	1	1	1	1	1	1	1	1	1	2	Never	5	5	3	5	5	5	5	Yes	Preferentially purchase			Religious reasons	2	5	Acceptable
26-35	Post-graduate degree	Muslim	Muslim	Meat-eating	Meat-eating	Inner city	40000	RM30,000 - RM49,000	3	4	4		1	1	1	1	1	1	1	1	1	2		2	2	2	2	2	2	2	2	2	2	Never	5		5	5	5	5	4	Yes	Preferentially purchase			Religious reasons	2	4	Acceptable
36-45	Undergraduate degree	Muslim	Muslim	Meat-eating	Meat-eating	Suburban	48020	More than RM70,000	5	3	4		1	1	1	1	1	1	1	1	1	2	1	1	2	2	2	2	2	2	2	2	2	Never	5	1	1	5	5	5	5	Yes	Preferentially purchase			Religious reasons	2	1	Acceptable
18-25	Certificate/diploma	Muslim	Muslim	Meat-eating	Meat-eating	Inner city		RM10,000 - RM29,000	2	3	3		1	1	1	1	1	1	1	1	1	2		2	2	2	2	2	2	2	2	2	2	Never	5	3	3	3	3	3	3	Yes	Consider purchasing			Cultural reasons	3	3	Acceptable
26-35	Certificate/diploma	Muslim	Muslim	Meat-eating	Meat-eating	Suburban	43800	Less than RM10,000	1	4	4		1	1	1	1	1	1	1	1	1	2	8, 10	2	2	2	2	2	2	2	1	2	1	Never	5	3	1	5	1	4	5	Yes	Preferentially purchase			Health reasons	4	2	Acceptable
26-35	Undergraduate degree	Muslim	Muslim	Meat-eating	Meat-eating	Suburban	46000	Less than RM10,000	1	5	5		1	1	1	1	1	1	1	1	1	2	1	1	2	2	2	2	2	2	2	2	2	Never	5	3	4	5	5	5	5	Yes	Preferentially purchase			Religious reasons	2	3	Acceptable
18-25	Undergraduate degree	Muslim	Muslim	Meat-eating	Meat-eating	Inner city		Less than RM10,000	1	3	5		1	1	1	1	1	1	1	1	1	2	1, 6	1	2	2	2	2	1	2	2	2	2	Yes, only if the stunning process is reversible (ie: the animal could recover if	4	3	1	5	5	5	5	Yes	Preferentially purchase			Religious reasons	2	3	Acceptable
26-35	Certificate/diploma	Muslim	Muslim	Meat-eating	Meat-eating			Less than RM10,000	1	4	3		1	1	1	1	1	1	1	1	1	2	1, 2, 3, 4, 5, 6, 7, 9	1	1	1	1	1	1	1	2	1	2	Always	1	5	4	4	4	4	5	Yes	Preferentially purchase			Health reasons	4	4	Acceptable
18-25	Undergraduate degree	Muslim	Muslim	Meat-eating	Meat-eating	Inner city		Less than RM10,000	1	4	4		1	1	1	1	1	1	1	1	1	2	1, 2, 3, 4, 5, 6, 8	1	1	1	1	1	1	2	1	2	2	Yes, only if the stunning process is reversible (ie: the animal could recover if	4	5	4	5	5	5	5	Yes	Preferentially purchase			Meat quality	5	3	Acceptable
18-25	High school	Muslim	Muslim	Meat-eating	Meat-eating	Inner city		Less than RM10,000	1	5	5		1	1	1	1	1	1	1	1	1	2	1, 2, 3, 4, 5, 6, 7, 9	1	1	1	1	1	1	1	2	1	2
26-35	Undergraduate degree	Muslim	Muslim	Meat-eating	Meat-eating	Inner city				5	5		1	1	1	1	1	1	1	1	1	2		2	2	2	2	2	2	2	2	2	2	Never	5	3	3	5	5	5	5	Yes	Preferentially purchase			Religious reasons	2	3	Acceptable
18-25	Certificate/diploma	Muslim	Muslim	Meat-eating	Meat-eating	Inner city		Less than RM10,000	1	5	4		1	1	1	1	1	1	1	1	1	2		2	2	2	2	2	2	2	2	2	2	Never	5		1	5	5	4	5	Yes	Preferentially purchase					3	Acceptable
26-35	Undergraduate degree	Muslim	Muslim	Meat-eating	Meat-eating	Suburban		RM30,000 - RM49,000	3	4	4		1	1	1	1	1	1	1	1	1	2	5, 8, 9	2	2	2	2	1	2	2	1	1	2	Yes, only if the stunning process is reversible (ie: the animal could recover if	4	4	3	3	4	5	5	Yes	Preferentially purchase			Religious reasons	2	4	Acceptable
36-45	High school	Hindu	Hindu	Meat-eating	Meat-eating	Inner city		RM30,000 - RM49,000	3	4	3		1	1	1	1	1	1	1	1	1	2		2	2	2	2	2	2	2	2	2	2	Never	5	3	1	5	5	3	4	Yes	Has no influence					3	Acceptable
46-55	High school	Muslim	Muslim	Meat-eating	Meat-eating	Rural		RM10,000 - RM29,000	2	3	3		1	1	1	1	1	1	1	1	1	2		2	2	2	2	2	2	2	2	2	2	Never	5	4	3	5	4	5	5	Yes	Preferentially purchase			Religious reasons	2	3	Acceptable
18-25	Certificate/diploma	Muslim	Muslim			Inner city		Less thanRM10,000	1	5	4		1	1	1	1	1	1	1	1	1	2		2	2	2	2	2	2	2	2	2	2	Never	5	4	4	5	4	4	3	Yes	Preferentially purchase			Religious reasons	2	5	Acceptable
46-55	High school	Muslim	Muslim	Meat-eating	Meat-eating	Inner city	51000	RM30,000 - RM49,000	3	3	3		1	1	1	1	1	1	1	1	1	2		2	2	2	2	2	2	2	2	2	2	Never	5	3	4	5	5	5	5	Yes	Preferentially purchase			Religious reasons	2	3	Acceptable
18-25	Certificate/diploma	Muslim	Muslim	Meat-eating	Meat-eating	Inner city		Less thanRM10,000	1	4	4		1	1	1	1	1	1	1	1	1	2	1, 2, 8	1	1	2	2	2	2	2	1	2	2	Never	5	3	3	5	4	5	5	Yes	Preferentially purchase			Religious reasons	2	3	Acceptable
18-25	Undergraduate degree	Muslim	Muslim	Meat-eating	Meat-eating	Suburban	27200	Less thanRM10,000	1	3	3		1	1	1	1	1	1	1	1	1	2		2	2	2	2	2	2	2	2	2	2	Never	5	4	3	5	5	5	5	Yes	Preferentially purchase			Religious reasons	2	3	Acceptable
26-35	Undergraduate degree	Muslim	Muslim	Meat-eating	Meat-eating	Suburban	48200	RM30,000 - RM49,000	3	4	4		1	1	1	1	1	1	1	1	1	2		2	2	2	2	2	2	2	2	2	2	Never	5	5	5	5	5	5	5	Yes	Preferentially purchase			Religious reasons	2	1	Acceptable
18-25	Certificate/diploma	Muslim	Muslim	Meat-eating	Meat-eating	Rural	45300	Less thanRM10,000	1	5	5		1	1	1	1	1	1	1	1	1	2	8, 10	2	2	2	2	2	2	2	1	2	1	Never	5	5	1	5	5	5	5	Yes	Preferentially purchase			Religious reasons	2	5	Acceptable
26-35	Undergraduate degree	Muslim	Muslim	Meat-eating	Meat-eating	Inner city		RM10,000 - RM29,000	2	4	3		1	1	1	1	1	1	1	1	1	2		2	2	2	2	2	2	2	2	2	2	Never	5	3	3		3	3	3	Yes	Consider purchasing			Religious reasons	2	3	Acceptable
18-25	Certificate/diploma	Muslim	Muslim	Meat-eating	Meat-eating	Rural	42920	RM10,000 - RM29,000	2	4	5		1	1	1	1	1	1	1	2	1	1		2	2	2	2	2	2	2	2	2	2	Always	1	4	3	5	5	5	5	Yes	Preferentially purchase			Religious reasons	2	5	Acceptable
46-55	Certificate/diploma	Muslim	Muslim	Vegetarian	Vegetarian	Inner city		RM30,000 - RM49,000	3	5	5		1	1	1	1	1	1	1	2	1	1	8, 10	2	2	2	2	2	2	2	1	2	1	Yes, only if the stunning process is reversible (ie: the animal could recover if	4	3	1	5	5	5	5	Yes	Preferentially purchase			Meat quality	5	5	Acceptable
36-45	High school	Muslim	Muslim	Meat-eating	Meat-eating	Inner city	42920	Less than RM10,000	1	4	5		1	1	1	1	1	1	1	2	1	1		2	2	2	2	2	2	2	2	2	2	Never	5	5		5	5	5	5	Yes	Consider purchasing			Religious reasons	2		Acceptable
18-25	Certificate/diploma	Muslim	Muslim	Meat-eating	Meat-eating	Inner city		Less than RM10,000	1	4	4		1	1	1	1	1	1	1	2	1	1	8	2	2	2	2	2	2	2	1	2	2	Never	5	4	3	5	5	5	5	Yes	Preferentially purchase					5	Acceptable
18-25	High school	Muslim	Muslim			Inner city	47600	Less than RM10,000	1	3	3		1	1	1	1	1	1	1	2	1	1	1	1	2	2	2	2	2	2	2	2	2	Never	5	2	3	5	4	4	4	Yes	Preferentially avoid	Cultural reasons	3			4	Acceptable
18-25	Certificate/diploma	Muslim	Muslim	Meat-eating	Meat-eating	Inner city	47100	Less than RM10,000	1				1	1	1	1	1	1	1	2	1	1		2	2	2	2	2	2	2	2	2	2	Never	5	4	2	5	5	5	4	Yes	Preferentially purchase			Religious reasons	2	3	Acceptable
18-25	Certificate/diploma	Muslim	Muslim	Meat-eating	Meat-eating	Inner city		Less than RM10,000	1	3	3		1	1	1	1	1	1	1	2	1	1	1, 2	1	1	2	2	2	2	2	2	2	2			4	4	5	5	5	3	Yes	Preferentially purchase			Religious reasons	2	3	Acceptable
46-55	Certificate/diploma	Muslim	Muslim	Meat-eating	Meat-eating	Inner city	53000	RM10,000 - RM29,000	2	3	4		1	1	1	1	1	1	1	2	1	1	1, 2, 3, 4, 5	1	1	1	1	1	2	2	2	2	2	Never	5	5	4	5	5	5	5	Yes	Consider purchasing			Meat quality	5	4	Acceptable
18-25	High school	Muslim	Muslim	Meat-eating	Meat-eating	Inner city	41300	Less than RM10,000	1	4	4		1	1	1	1	1	1	1	2	1	1		2	2	2	2	2	2	2	2	2	2	Never	5	5	5	5	5	5	5	Yes	Preferentially purchase			Religious reasons	2	5	Acceptable
18-25	High school	Muslim	Muslim	Meat-eating	Meat-eating	Suburban		Less than RM10,000	1	4	4		1	1	1	1	1	1	1	2	1	1	1, 2, 3, 4, 5, 6, 7, 8, 9, 10	1	1	1	1	1	1	1	1	1	1									Yes						3	Acceptable
18-25	Undergraduate degree	Muslim	Muslim	Meat-eating	Meat-eating	Inner city		Less thanRM10,000	1	5	5		1	1	1	1	1	1	1	2	1	1	8	2	2	2	2	2	2	2	1	2	2	Never	5	5	5	5	5	5	5	Yes	Preferentially purchase			Religious reasons	2	3	Acceptable
46-55	High school	Hindu	Hindu	Vegetarian	Vegetarian	Rural		$40,000 - $59,000	3	1	1		1	1	1	1	1	1	2	1	2	2	9, 10	2	2	2	2	2	2	2	2	1	1	Always	1	3	3	3	3	3	3	No, because of religious views	Preferentially avoid	its bad	7			1	Unacceptable
66+	Primary school	Methodist	Other	Meat-eating	Meat-eating	Inner city	4350			1	1		1	1	1	1	1	1	2	1	1	2		2	2	2	2	2	2	2	2	2	2	Never	5	5	2	5		2	4	No, haven't had the opportunity	Preferentially avoid	Animal welfare	1			2
18-25	High school	Muslim	Muslim	Meat-eating	Meat-eating	Inner city				4	5		1	1	1	1	1	1		1	1	2	1, 2, 4	1	1	2	1	2	2	2	2	2	2	Never	5		1	5	4	5	5	Yes	Preferentially purchase			Animal welfare	1	5	Acceptable
18-25	High school	Muslim	Muslim	Vegetarian	Vegetarian	Inner city	17000	Less thanRM10,000	1	3	4		1	1	1	1	1	1	2	1	1	2		2	2	2	2	2	2	2	2	2	2					5	5	5		Yes						4	Acceptable
36-45	Undergraduate degree	Atheist	Atheist	Meat-eating	Meat-eating	Suburban		RM30,000 - RM49,000	3	1	1		1	1	1	1	1	1	2	1	1	1		2	2	2	2	2	1	2	2	2	2	Never	5	5	1	5	5	3	5	Yes	Has no influence					3	Acceptable
18-25	High school	Muslim	Muslim	Vegetarian	Vegetarian	Inner city	54200	Less thanRM10,000	1	5	5		1	1	1	1	1	1	2	1	1	1	1, 2, 3, 4, 5, 6, 7, 8, 9, 10	1	1	1	1	1	1	1	1	1	1	Yes, only if the stunning process is reversible (ie: the animal could recover if	4	5	5	5	5	5	5	Yes	Preferentially purchase			Religious reasons	2	5	Acceptable
36-45	Certificate/diploma	Muslim	Muslim	Meat-eating	Meat-eating	Inner city				3	3		1	1	1	1	1	1	2	2	1	2	1, 2, 3, 4, 5, 6, 9	1	1	1	1	1	1	2	2	1	2	Always	1			5	5	4	5	Yes	Preferentially purchase			Religious reasons	2	3	Acceptable
18-25	Certificate/diploma	Muslim	Muslim	Meat-eating	Meat-eating	Inner city	89600	Less than RM10,000	1	4	4		1	1	1	1	1	1	2	2	1	2	2, 5, 7, 10	2	1	2	2	1	2	1	2	2	1	Never	5													3	Acceptable
26-35	Undergraduate degree	Muslim	Muslim	Meat-eating	Meat-eating	Inner city	68100	RM30,000 - RM49,000	3	5	5		1	1	1	1	1	1	2	2	1	2	4	2	2	2	1	2	2	2	2	2	2	Never	5	4	4	5	5	5	2	Yes	Preferentially purchase			Religious reasons	2	4	Acceptable
18-25	Undergraduate degree	Muslim	Muslim			Suburban	15100	RM30,000 - RM49,000	3	4	4		1	1	1	1	1	1	2	2	1	2	2, 5, 7	2	1	2	2	1	2	1	2	2	2			4	4	4	4	4		Yes	Preferentially purchase			Religious reasons	2	4	Acceptable
56-65	Certificate/diploma	Muslim	Muslim			Inner city	54200						1	1	1	1	1		2	2	1	2		2	2	2	2	2	2	2	2	2	2						1	1		Yes						1	Acceptable
18-25	Certificate/diploma	Muslim	Muslim	Meat-eating	Meat-eating	Suburban	40200	Less than RM10,000	1	3	3		1	1	1	1	1	1	2	2	1	2	4	2	2	2	1	2	2	2	2	2	2	Never	5	3	4	5	5	5	4	Yes	Preferentially purchase			Religious reasons	2	3	Acceptable
26-35	Certificate/diploma	Muslim	Muslim			Inner city		Less than RM10,000	1	3	3		1	1	1	1	1	1	2	2	1	2		2	2	2	2	2	2	2	2	2	2	Never	5	3	2	5	5	5	5	Yes	Preferentially purchase			Health reasons	4	3	Acceptable
18-25	Certificate/diploma	Muslim	Muslim	Meat-eating	Meat-eating	Suburban	68000	Less than RM10,000	1	4	5		1	1	1	1	1	1	2	2	1	2	1	1	2	2	2	2	2	2	2	2	2	Never	5	3	3	5	5	5	5	Yes	Preferentially purchase			Health reasons	4	4	Acceptable
18-25	High school	Muslim	Muslim	Meat-eating	Meat-eating	Inner city	70400	Less than RM10,000	1	2	1		1	1	1	1	1	1	2	2	1	2	2	2	1	2	2	2	2	2	2	2	2	Never	5	4	2	5	5	5	5	Yes	Preferentially purchase			Religious reasons	2	4	Acceptable
18-25	Undergraduate degree	Muslim	Muslim	Meat-eating	Meat-eating	Rural		Less than RM10,000	1	5	4		1	1	1	1	1	1	2	2	1	2	1, 2, 3, 4, 5, 6, 9	1	1	1	1	1	1	2	2	1	2			3	3	4	5	4	4	Yes	Consider purchasing			Cultural reasons	3	4	Acceptable
18-25	Certificate/diploma	Muslim	Muslim	Meat-eating	Meat-eating	Rural	72200	Less than RM10,000	1	3	3		1	1	1	1	1	2	1	2	2	2	1, 3, 6, 8	1	2	1	2	2	1	2	1	2	2	Never	5	3	3	5	5	5	5	Yes	Preferentially purchase			Religious reasons	2	5	Acceptable
18-25	Certificate/diploma	Muslim	Muslim	Meat-eating	Meat-eating	Inner city	14000	Less than RM10,000	1	5	5		1	1	1	1	1	2	1	2	2	2	8, 9, 10	2	2	2	2	2	2	2	1	1	1	Never	5	4	3	5	5	5	5	Yes	Preferentially purchase			Religious reasons	2	5	Acceptable
36-45	High school			Meat-eating	Meat-eating	Rural		More than $80,000	5	5	5		1	1	1	1	1	2	1	1	2	1		2	2	2	2	2	2	2	2	2	2	Never	5	1	1	1	1	3	5	Yes	Preferentially avoid	Religious reasons	2			5	Unacceptable
18-25	High school	LDS	Other	Meat-eating	Meat-eating	Inner city	4350	$60,000 - $80,000	4	2	1		1	1	1	1	1	2	1	1	1	1	1, 2, 3, 4, 5, 6, 7, 8, 9, 10	1	1	1	1	1	1	1	1	1	1	Never	5	5	3	3	4	4	5	Yes	Has no influence					3	Acceptable
26-35	Certificate/diploma	Muslim	Muslim	Vegetarian	Vegetarian	Rural	43300	Less than RM10,000	1	3	3		1	1	1	1	1	2	1	2	1	2		2	2	2	2	2	2	2	2	2	2				3	5	5	5	5	Yes	Consider purchasing			Religious reasons	2	5	Acceptable
18-25	Certificate/diploma	Muslim	Muslim	Meat-eating	Meat-eating	Rural	18000	Less than RM10,000	1	4	3		1	1	1	1	1	2	1	2	1	2	3, 5, 6, 9	2	2	1	2	1	1	2	2	1	2	Never	5	3	3	5	5	5	4	Yes	Preferentially purchase			Meat quality	5	3	Acceptable
18-25	Undergraduate degree	Muslim	Muslim	Meat-eating	Meat-eating	Suburban	72000	Less than RM10,000	1	4	3		1	1	1	1	1	2	1	2	1	2	4	2	2	2	1	2	2	2	2	2	2	Yes, only if the stunning process is reversible (ie: the animal could recover if	4	5	5	5	5	5	1	Yes	Preferentially purchase					4	Acceptable
26-35	Undergraduate degree	Christian	Christian	Meat-eating	Meat-eating	Suburban	4133	$60,000 - $80,000	4	3	2		1	1	1	1	1	2	2	2	1	2	6, 9	2	2	2	2	2	1	2	2	1	2	Never	5	5	4	4	5	4	3	Yes	Has no influence					3	Acceptable
18-25	High school	Muslim	Muslim	Meat-eating	Meat-eating	Inner city		RM10,000 - RM29,000	2	4	3		1	1	1	1	1	2	2	2	1	2	1, 2, 3, 4	1	1	1	1	2	2	2	2	2	2	Never	5	4	3	5	4	4	5	Yes	Preferentially purchase			Religious reasons	2	3	Acceptable
36-45	High school	Muslim	Muslim			Inner city	43000	RM30,000 - RM49,000	3	3	3		1	1	1	1	2	1	2	2	2	2		2	2	2	2	2	2	2	2	2	2			5	5	5	5	5		Yes	Preferentially purchase			Religious reasons	2	3	Acceptable
18-25	Undergraduate degree	Muslim	Muslim	Meat-eating	Meat-eating	Inner city	71900	Less than RM10,000	1	4	4		1	1	1	1	2	1	2	2	2	2	1, 5	1	2	2	2	1	2	2	2	2	2	Yes, only if the stunning process is reversible (ie: the animal could recover if	4	4	3	5	4	4	4	Yes	Preferentially purchase			Religious reasons	2	4	Acceptable
18-25	Certificate/diploma	Muslim	Muslim	Meat-eating	Meat-eating	Suburban		RM10,000 - RM29,000	2	4	4		1	1	1	1	2	1	2	2	2	2		2	2	2	2	2	2	2	2	2	2	Never	5	3	4	5	5	5	5	Yes	Preferentially purchase			Religious reasons	2	2	Acceptable
18-25	High school	Muslim	Muslim	Meat-eating	Meat-eating	Suburban		Less than RM10,000	1	2	2		1	1	1	1	2	1	2	2	2	2	8	2	2	2	2	2	2	2	1	2	2			3	3	5	5	4	5	Yes	Preferentially purchase			Religious reasons	2	4	Acceptable
56-65	Undergraduate degree	Christian	Christian	Meat-eating	Meat-eating	Suburban	4060	More than $80,000	5	4	3		1	1	1	1	2	1	1	2	2	2	5, 8	2	2	2	2	1	2	2	1	2	2	Always	1	3	4	4	4	3	2	No, haven't had the opportunity	Has no influence					4	Acceptable
46-55	Undergraduate degree	Muslim	Muslim	Meat-eating	Meat-eating	Suburban	4128	More than $80,000	5	5	5		1	1	1	1	2	1	1	2	2	2	5, 9	2	2	2	2	1	2	2	2	1	2	Yes, only if the stunning process is reversible (ie: the animal could recover if	4	4	5	5	5	4	4	Yes	Preferentially purchase			Religious reasons	2	3	Acceptable
18-25	Undergraduate degree	Christian	Christian	Meat-eating	Meat-eating	Suburban	4067	Less than $20,000	1	3	3		1	1	1	1	2	1	1	2	2	2	5, 8, 9	2	2	2	2	2	2	2	2	2	2	Yes, only if the stunning process is reversible (ie: the animal could recover if	4	4	4	3	4	2	1	No, haven't had the opportunity	Consider avoiding	Animal welfare	1			4	Acceptable
66+	High school	Christian	Christian	Meat-eating	Meat-eating	Suburban	4343	$21,000 - $39,000	2	3	3		1	1	1	1	2	1	1	2	2	2		2	2	2	2	2	2	2	2	2	2	Always	1	5	1	4	5	5	5	Yes	Has no influence					5	Acceptable
46-55	High school	Muslim	Muslim	Meat-eating	Meat-eating	Rural		Less than RM10,000	1	4	5		1	1	1	1	2	1	1	2	2	2		2	2	2	2	2	2	2	2	2	2															1	Acceptable
26-35	Certificate/diploma	Muslim	Muslim	Meat-eating	Meat-eating	Inner city		RM30,000 - RM49,000	3	5	5		1	1	1	1	2	1	1	2	2	2	8, 9	2	2	2	2	2	2	2	1	1	2			5	4	5	5	5	5	Yes	Preferentially purchase					2	Acceptable
18-25	Certificate/diploma	Muslim	Muslim	Meat-eating	Meat-eating	Inner city				4	5		1	1	1	1	2	1	1	2	2	2	5, 9, 10	2	2	2	2	1	2	2	2	1	1	Never	5	4	4	5	5	5	5	Yes	Preferentially purchase			Religious reasons	2	3	Acceptable
26-35	Undergraduate degree	Muslim	Muslim	Meat-eating	Meat-eating	Inner city	70400	Less than RM10,000	1	5	5		1	1	1	1	2	1	1	2	2	2		2	2	2	2	2	2	2	2	2	2	Never	5	5	5	5	5	5	5	Yes	Preferentially purchase			Meat quality	5	3	Acceptable
26-35	Undergraduate degree	Muslim	Muslim	Vegetarian	Vegetarian	Inner city		Less than RM10,000	1	3	3		1	1	1	1	2	1	1	2	2	2	1, 4	1	2	2	1	2	2	2	2	2	2	Yes, only if the stunning process is reversible (ie: the animal could recover if	4	3	2	5	5	5	5	Yes	Preferentially purchase			Religious reasons	2		Acceptable
36-45	High school	Muslim	Muslim	Meat-eating	Meat-eating	Inner city		RM30,000 - RM49,000	3	5	5		1	1	1	1	2	1	1	2	2	2	1, 3, 4, 6, 7	1	2	1	1	2	1	1	2	2	2	Never	5	5	4	5	4	5	5	Yes	Preferentially purchase			Religious reasons	2	5	Acceptable
66+	Primary school	Muslim	Muslim	Meat-eating	Meat-eating	Suburban	4350	$20,000 - $39,000	2	5	3		1	1	1	1	2	1	1	2	2	1	8	2	2	2	2	2	2	2	1	2	2	Always	1	5	1	1	5	5	5	Yes	Consider purchasing			Availabilty	7	4	Acceptable
26-35	Post-graduate degree	Buddhist	Buddhist	Meat-eating	Meat-eating	Inner city	52100	RM30,000 - RM49,000	3	3	3		1	1	1	1	2	1	1	2	2	1		2	2	2	2	2	2	2	2	2	2	Never	5	3	2	3	3	3	3	Yes	Has no influence					2	Acceptable
18-25	High school	Muslim	Muslim	Meat-eating	Meat-eating	Suburban		Less than RM10,000	1	4	4		1	1	1	1	2	1	1	2	2	1	1, 2, 3, 4, 6, 10	1	1	1	1	2	1	2	2	2	1	Yes, only if the stunning process is reversible (ie: the animal could recover if	4	2	3	5	4	4	4	Yes	Preferentially purchase			Religious reasons	2	3	Acceptable
18-25	Undergraduate degree	Atheist	Atheist	Meat-eating	Meat-eating	Suburban	4300	Less than $20,000	1	2	2		1	1	1	1	2	1	1	1	2	2	5	2	2	2	2	1	2	2	2	2	2	Yes, only if the stunning process is reversible (ie: the animal could recover if	4	5	5	4	5	3	1	Yes	Has no influence					3	Acceptable
36-45	Undergraduate degree	Catholic	Catholic	Meat-eating	Meat-eating	Suburban	4207	More than $80,000	5	3	3		1	1	1	1	2	1	1	1	2	2	5, 9, 10	2	2	2	2	1	2	2	2	1	1	Yes, only if the stunning process is reversible (ie: the animal could recover if	4	4	4	5	5	3	3	No, haven't had the opportunity	Has no influence					3	Acceptable
26-35	Undergraduate degree	None	None	Meat-eating	Meat-eating	Inner city	4212	More than $80,000	5	3	3		1	1	1	1	2	1	1	1	2	2	5, 9, 10	2	2	2	2	1	2	2	2	1	1	Yes, only if the stunning process is reversible (ie: the animal could recover if	4	4	5	3	5	3	1	No	Has no influence					3	Acceptable
18-25	Certificate/diploma	Muslim	Muslim	Vegetarian	Vegetarian	Inner city		RM10,000 - RM29,000	2	4	5		1	1	1	1	2	1	1	1	2	2	5, 9	2	2	2	2	1	2	2	2	1	2	Yes, only if the stunning process is reversible (ie: the animal could recover if	4	5	3	5	4	4	5	Yes	Consider purchasing			Religious reasons	2	2	Acceptable
36-45	Certificate/diploma	Spiritualist	Other	Meat-eating	Meat-eating	Suburban				4	4		1	1	1	1	2	1	1	2	1	2		2	2	2	2	2	2	2	2	2	2	Never	5	1	5	5	5	3	5	Yes	Preferentially purchase			Animal welfare	1	3	Acceptable
18-25	Undergraduate degree	Atheist	Atheist	Meat-eating	Meat-eating	Suburban	4220	$60,000 - $80,000	4	3	2		1	1	1	1	2	1	1	1	1	2	5	2	2	2	2	1	2	2	2	2	2	Yes, only if the stunning process is reversible (ie: the animal could recover if	4	5	5	4	4	3	2	Yes, Acquaintances	Has no influence					3	Acceptable
46-55	High school	None	None	Meat-eating	Meat-eating	Rural	4343			3	4		1	1	1	1	2	1	1	1	1	2		2	2	2	2	2	2	2	2	2	2	Never	5	5	4	1	1	3	1	Yes	Consider avoiding	Animal welfare	1				Unacceptable
36-45	High school	Muslim	Muslim	Meat-eating	Meat-eating	Inner city	58200	RM30,000 - RM49,000	3	5	5		1	1	1	1	2	1	1	1	1	2	5	2	2	2	2	1	2	2	2	2	2	Never	5	5	3	5	5	1
56-65	High school	Muslim	Muslim	Meat-eating	Meat-eating	Inner city				4	4		1	1	1	1	2	1	1	1	1	2	4	2	2	2	1	2	2	2	2	2	2	Never	5	2	3	5	2	4	5	Yes	Consider purchasing					3	Acceptable
46-55	High school	Muslim	Muslim	Meat-eating	Meat-eating	Suburban		Less than RM10,000	1	3	3		1	1	1	1	2	1	1	1	1	2	2	2	1	2	2	2	2	2	2	2	2	Never	5	4	3	5			5	Yes	Preferentially purchase			Religious reasons	2	3	Acceptable
18-25	Certificate/diploma	Muslim	Muslim	Meat-eating	Meat-eating	Inner city		Less than RM10,000	1	5	5		1	1	1	1	2	1	1	1	1	2	8	2	2	2	2	2	2	2	1	2	2			4	3	5	4	5	5	Yes	Preferentially purchase			Religious reasons	2	3	Acceptable
46-55	No formal education	Muslim	Muslim	Meat-eating	Meat-eating	Suburban	68000	RM30,000 - RM49,000	3	3	5		1	1	1	1	2	1	1	1	1	2		2	2	2	2	2	2	2	2	2	2	Never	5	5	2	5	5	5	5	Yes	Preferentially purchase			all of the above	6	3	Acceptable
18-25	Certificate/diploma	Muslim	Muslim			Rural	34400	Less thanRM10,000	1	4	4		1	1	1	1	2	1	1	1	1	2	1, 4, 7, 9, 10	1	2	2	1	2	2	1	2	1	1	Never	5	4	3	5	5	5	5	Yes	Consider purchasing			Cultural reasons	3	3	Acceptable
36-45	Post-graduate degree	Muslim	Muslim	Meat-eating	Meat-eating	Inner city	43400	RM30,000 - RM49,000	3	3	4		1	1	1	1	2	1	1	1	1	2	1, 2, 3, 4, 6, 7, 8, 9, 10	1	1	1	1	1	1	1	1	1	1			4	3	4	5	5	5	Yes	Preferentially purchase			Religious reasons	2	4	Acceptable
56-65	High school	Christian	Christian	Meat-eating	Meat-eating	Suburban	4066			4	4		1	1	1	1	2	1	1	1	1	1	5	2	2	2	2	1	2	2	2	2	2	Never	5	2	2	3	5	1	1	No, because of cultural differences, No, because of religious views	Preferentially avoid	All	6			5	Unacceptable
66+	Post-graduate degree	Christian	Christian	Meat-eating	Meat-eating	Suburban	4350	$20,000 - $39,000	2	3	3		1	1	1	1	2	1	1	1	1	1	1, 2, 3, 4, 5, 6, 7, 8, 9, 10	2	1	1	1	1	1	1	1	1	1	Always	1	5	3	3	3	3	1	Yes	Preferentially avoid	Animal welfare	1			4	Acceptable
26-35	High school	Muslim	Muslim	Meat-eating	Meat-eating	Suburban		Less than RM10,000	1	4	4		1	1	1	1	2	1	1	1	1	1	1, 2, 3, 4, 5, 6, 7, 8, 9, 10	1	1	1	1	1	1	1	1	1	1			3	3	3	3	3	4	Yes	Preferentially purchase			Meat quality	5	4	Acceptable
66+	Certificate/diploma	Muslim	Muslim	Meat-eating	Meat-eating	Inner city				4	4		1	1	1	1	2	1	1	1	1	1		2	2	2	2	2	2	2	2	2	2	Never	5	5	5	5	5	5	5	Yes	Preferentially purchase			Religious reasons	2	3	Acceptable
18-25	Undergraduate degree	Muslim	Muslim			Inner city	46150	Less than RM10,000	1	4	4		1	1	1	1	2	1	1	1	1	1	1, 2, 3, 4, 6, 7, 8, 9, 10	1	1	1	1	2	1	1	1	1	1			3		5	4	4	3	Yes	Preferentially purchase			Health reasons	4	5	Acceptable
26-35	Certificate/diploma	Muslim	Muslim	Meat-eating	Meat-eating	Suburban	47301	RM10,000 - RM29,000	2	5	5		1	1	1	1	2	1	1	1	1	1	2, 5, 8, 9	2	1	2	2	1	2	2	1	1	2	Never	5	4	4	5	5	5	5	Yes	Preferentially purchase			Religious reasons	2	5	Acceptable
56-65	High school	Muslim	Muslim	Meat-eating	Meat-eating	Inner city	513			5	3		1	1	1	1	1	1	1	1	1	1		2	2	2	2	2	2	2	2	2	2	Always	1	4	4	4	4	4	5	Yes	Preferentially purchase			Health reasons	4	4	Acceptable
36-45	High school	Muslim	Muslim	Meat-eating	Meat-eating	Inner city	47300	Less than RM10,000	1	4	4		1	1	1	1	1	1	1	1	1	1		2	2	2	2	2	2	2	2	2	2	Never	5	5	3	5	5	5	5	Yes	Preferentially purchase			Religious reasons	2	5	Acceptable
36-45	Primary school	Muslim	Muslim	Vegetarian	Vegetarian	Suburban	55100			3	5		1	1	1	1	1	1	1	1	1	1		2	2	2	2	2	2	2	2	2	2	Never	5	5	2	4	4	5	4	Yes	Preferentially purchase			Religious reasons	2	3	Acceptable
46-55	Undergraduate degree	Christian	Christian	Meat-eating	Meat-eating	Suburban	4226	More than $80,000	5	3	3		1	1	1	1	2	1	1	2	1	2		2	2	2	2	2	2	2	2	2	2	Yes, only if the stunning process is reversible (ie: the animal could recover if	4	4	4	3	4	3	3	No, haven't had the opportunity	Consider avoiding	Cultural reasons	3			4	Acceptable
26-35	Primary school	Christian	Christian	Meat-eating	Meat-eating	Rural		More than $80,000	5	5	5		1	1	1	1	2	1	1	2	1	2	5, 8	2	2	2	2	1	2	2	1	2	2	Never	5	1	5	1	1	1	3	No	Preferentially avoid	All	6			5	Unacceptable
18-25	Undergraduate degree	Muslim	Muslim	Meat-eating	Meat-eating	Rural		Less than RM10,000	1	3	3		1	1	1	1	2	1	1	2	1	2	5	2	2	2	2	1	2	2	2	2	2	Never	5		3	3	4	3	3	Yes	Preferentially purchase			Animal welfare	1	5	Acceptable
26-35	Certificate/diploma	Muslim	Muslim	Meat-eating	Meat-eating	Suburban	68100	Less than RM10,000	1	3	2		1	1	1	1	2	1	1	2	1	2	5, 9	2	2	2	2	1	2	2	2	1	2	Never	5	4	3	5	5	5	5	Yes	Preferentially purchase			Religious reasons	2	4	Acceptable
36-45	High school	Muslim	Muslim	Meat-eating	Meat-eating	Suburban		RM50,000 - RM70,000	4	4	4		1	1	1	1	2	1	1	2	1	2	5, 8	2	2	2	2	1	2	2	1	2	2	Never	5	5	2	5	5	5	5	Yes	Preferentially purchase			Religious reasons	2	3	Acceptable
36-45	Undergraduate degree	Muslim	Muslim	Meat-eating	Meat-eating	Inner city		More than RM70,000	5	5	5		1	1	1	1	2	1	1	2	1	2	2, 5, 8	2	1	2	2	1	2	2	1	2	2	Never	5	5	1	5	5	5	5	Yes	Consider purchasing					1	Acceptable
18-25	Undergraduate degree	Muslim	Muslim	Meat-eating	Meat-eating	Inner city	43000	Less than RM10,000	1	4	3		1	1	1	1	2	1	1	2	1	2	1, 2, 3, 4	1	1	1	1	2	2	2	2	2	2	Yes, only if the stunning process is reversible (ie: the animal could recover if	4	5	4	3	5	5	4	Yes	Preferentially purchase			Meat quality	5	4	Acceptable
26-35	Undergraduate degree	Muslim	Muslim			Suburban	71400	Less than RM10,000	1	4	4		1	1	1	1	2	1	1	2	1	2	1, 2, 3, 4, 6, 7, 9	1	1	1	1	2	1	1	2	1	2	Never	5	5	5	1	1	5	5	Yes	Preferentially purchase			Religious reasons	2	3	Acceptable
26-35	Certificate/diploma	Muslim	Muslim	Meat-eating	Meat-eating	Suburban	42200			4	4		1	1	1	1	2	1	1	2	1	2	8	2	2	2	2	2	2	2	1	2	2	Yes, only if the stunning process is reversible (ie: the animal could recover if	4	4	5	5	5	5	5	Yes	Preferentially purchase			Religious reasons	2	5	Acceptable
26-35	High school	Muslim	Muslim			Suburban	68000	RM10,000 - RM29,000	2	5	5		1	1	1	1	2	1	1	2	1	2	5, 8, 10	2	2	2	2	1	2	2	1	2	1	Never	5	5	3	5	5	5		Yes	Preferentially purchase			Religious reasons	2	5	Acceptable
36-45	Certificate/diploma	Muslim	Muslim	Meat-eating	Meat-eating	Inner city	46000	Less than RM10,000	1	4	4		1	1	1	1	2	1	1	2	1	2	2	2	1	2	2	2	2	2	2	2	2	Never	5													5	Acceptable
36-45	High school	Muslim	Muslim	Meat-eating	Meat-eating	Inner city	42000	Less than RM10,000	1	5	5		1	1	1	1	2	1	1	2	1	2		2	2	2	2	2	2	2	2	2	2	Never	5	5	3	5	5	5	5	Yes	Consider purchasing			Animal welfare	1	5	Acceptable
36-45	Certificate/diploma	Muslim	Muslim	Meat-eating	Meat-eating	Inner city	46000			4	4		1	1	1	1	2	1	1	2	1	2		2	2	2	2	2	2	2	2	2	2	Never	5	4	1	5	5	3	5	Yes	Preferentially purchase			Religious reasons	2	3	Acceptable
36-45	Undergraduate degree	Muslim	Muslim	Meat-eating	Meat-eating	Inner city	88450	RM30,000 - RM49,000	3	5	5		1	2	1	1	2	1	1	2	1	2		2	2	2	2	2	2	2	2	2	2	Never	5	5	2	5	5	4	5	Yes	Preferentially purchase			Religious reasons	2	4	Acceptable
36-45	High school	Muslim	Muslim	Meat-eating	Meat-eating	Rural		Less than RM10,000	1	3	3		1	1	1	1	2	1	1	2	1	2		2	2	2	2	2	2	2	2	2	2	Yes, only if the stunning process is reversible (ie: the animal could recover if	4	5	3	5	4	3	3	Yes	Preferentially purchase			Health reasons	4	3	Acceptable
36-45	High school	Muslim	Muslim	Meat-eating	Meat-eating	Rural	42000	Less than RM10,000	1	3	3		1	1	1	1	2	1	1	2	1	2	5	2	2	2	2	1	2	2	2	2	2	Never	5	5	3	5	5	5	5	Yes	Consider purchasing			Religious reasons	2	5	Acceptable
18-25	High school	Muslim	Muslim	Meat-eating	Meat-eating	Inner city		Less than RM10,000	1	4	4		1	1	1	1	2	1	1	2	1	2	5, 8, 9	2	2	2	2	2	2	2	2	2	2	Never	5	4	4	4	5	5	4	Yes	Consider purchasing			Religious reasons	2	4	Acceptable
18-25	Undergraduate degree	Muslim	Muslim	Meat-eating	Meat-eating	Inner city		Less than RM10,000	1	3	3		1	1	1	1	2	1	1	2	1	2		2	2	2	2	2	2	2	2	2	2	Never	5	5	4	5	5	5	5	Yes	Preferentially purchase			Religious reasons	2	3	Acceptable
26-35	Certificate/diploma	Muslim	Muslim	Meat-eating	Meat-eating	Inner city	68100	RM30,000 - RM49,000	3	4	4		1	1	1	1	2	1	1	2	1	2	2, 5, 7	2	1	2	2	1	2	1	2	2	2	Never	5	3	3	5	5	4	5	Yes	Preferentially purchase			Religious reasons	2	3	Acceptable
26-35	High school	Muslim	Muslim	Meat-eating	Meat-eating	Rural	42000	Less than RM10,000	1	3	3		1	1	1	1	2	1	1	2	1	2		2	2	2	2	2	2	2	2	2	2	Never	5	5	5	5	5	5	5	Yes	Preferentially purchase			Religious reasons	2	5	Acceptable
36-45	High school	Muslim	Muslim	Meat-eating	Meat-eating	Inner city	57000	RM30,000 - RM49,000	3	5	4		1	1	1	1	2	1	1	2	1	2	5, 8, 10	2	2	2	2	1	2	2	1	2	1	Yes, only if the stunning process is reversible (ie: the animal could recover if	4	4	4	5	4	5	5	Yes	Preferentially purchase					4	Acceptable
36-45	High school	Muslim	Muslim	Meat-eating	Meat-eating	Inner city		RM10,000 - RM29,000	2	5	1		1	1	1	1	2	1	1	2	1	2	2	2	1	2	2	2	2	2	2	2	2	Never	5	5	1	5	5	5	5	Yes	Consider purchasing			Religious reasons	2	5	Acceptable
56-65	High school	Muslim	Muslim	Meat-eating	Meat-eating	Rural	42000			3	2		2	2	2	2	2	2	2	2	2	2		2	2	2	2	2	2	2	2	2	2	Never	5	2	3	5	4	4	5	Yes	Preferentially purchase			Religious reasons	2	4	Acceptable
36-45	High school	Muslim	Muslim	Meat-eating	Meat-eating	Inner city	41200	RM10,000 - RM29,000	2	3	3		1	1	1	1	2	1	1	2	1	2	1, 2, 3, 4, 6, 7	1	1	1	1	2	1	1	2	2	2	Never	5	5	4	5	5	5	5	Yes	Preferentially purchase			Religious reasons	2	5	Acceptable
36-45	High school	Muslim	Muslim	Meat-eating	Meat-eating	Suburban	47650	RM10,000 - RM29,000	2	5	3		1	1	1	1	2	1	1	2	1	2	8, 10	2	2	2	2	2	2	2	1	2	1	Never	5	5	3	5	5			Yes	Preferentially purchase			Religious reasons	2	1	Acceptable
46-55	High school	Muslim	Muslim	Meat-eating	Meat-eating	Suburban	46000	RM30,000 - RM49,000	3	3	3		1	1	1	1	2	1	1	2	1	2	8, 10	2	2	2	2	2	2	2	1	2	1	Never	5	5	4	5	5	5	5	Yes	Consider purchasing			Religious reasons	2	3	Acceptable
18-25	Undergraduate degree	Muslim	Muslim	Meat-eating	Meat-eating	Inner city	47000			5	5		1	1	1	1	2	1	1	2	1	2	2	2	1	2	2	2	2	2	2	2	2	Never	5	5	4	5	5	5	5	Yes	Preferentially purchase			Health reasons	4	3	Acceptable
18-25	Undergraduate degree	Muslim	Muslim	Meat-eating	Meat-eating	Inner city	81100			4	4		1	1	1	1	2	1	1	2	1	2	8, 10	2	2	2	2	2	2	2	1	2	1	Yes, only if the stunning process is reversible (ie: the animal could recover if	4	4	4	4	5	5	5	Yes	Preferentially purchase			Religious reasons	2	3	Acceptable
18-25	Undergraduate degree	Muslim	Muslim	Meat-eating	Meat-eating	Inner city	70400	Less than RM10,000	1	4	3		1	1	1	1	2	1	1	2	1	2	1, 9	1	2	2	2	2	2	2	2	1	2	Never	5	2	1	5	4	4	3	Yes	Has no influence					3	Acceptable
66+	High school	Muslim	Muslim	Meat-eating	Meat-eating	Inner city	55100	Less than RM10,000	1	5	5		1	1	1	1	2	1	1	2	1	2	1, 2, 5, 8	1	1	2	2	1	2	2	1	2	2	Never	5	1	1	5	1	5	5	Yes	Preferentially purchase			Religious reasons	2	5	Acceptable
26-35	High school	Muslim	Muslim	Meat-eating	Meat-eating	Inner city				3	3		1	1	1	1	2	1	1	2	1	2	1, 2, 3, 4, 6, 7, 8, 9	1	1	1	1	2	1	1	1	1	2	Never	5	4	4	5	5	5	5	Yes	Consider purchasing			Religious reasons	2	3	Unacceptable
26-35	High school	Muslim	Muslim	Meat-eating	Meat-eating	Inner city		RM10,000 - RM29,000	2	3	3		1	1	1	1	2	1	1	2	1	2	1, 2, 3, 4, 6, 7, 9	1	1	1	1	2	1	1	2	1	2	Never	5	4	4	5	5	5	5	Yes	Preferentially purchase			Religious reasons	2	5	Acceptable
26-35	High school	Muslim	Muslim	Meat-eating	Meat-eating	Inner city		RM30,000 - RM49,000	3	4	3		1	1	1	1	2	1	1	2	1	2		2	2	2	2	2	2	2	2	2	2	Never	5	2	2	5	4	3	4	Yes	Preferentially purchase			Religious reasons	2	3	Acceptable
36-45	High school	Muslim	Muslim	Meat-eating	Meat-eating	Inner city		RM10,000 - RM29,000	2	4	3		1	1	1	1	2	1	1	2	1	2	1, 2, 3, 4, 9	1	1	1	1	2	2	2	2	1	2	Never	5	5	1	5	5	5	5	Yes	Preferentially purchase			Health reasons	4	5	Acceptable
26-35	Certificate/diploma	Muslim	Muslim	Meat-eating	Meat-eating	Inner city		RM10,000 - RM29,000	2	4	4		1	1	1	1	2	1	1	2	1	2	1, 8	1	2	2	2	2	2	2	1	2	2	Never	5													4	Acceptable
26-35	Undergraduate degree	Muslim	Muslim	Meat-eating	Meat-eating	Inner city		RM10,000 - RM29,000	2	5	4		1	1	1	1	2	1	1	2	1	2	1, 3, 4, 6, 7	1	2	1	1	2	1	1	2	2	2	Yes, only if the stunning process is reversible (ie: the animal could recover if	4	2	3	5	4	4	4	Yes	Preferentially purchase			Meat quality	5	4	Acceptable
18-25	Certificate/diploma	Muslim	Muslim	Meat-eating	Meat-eating	Suburban	43000	Less than RM10,000	1	5	5		1	1	1	1	2	1	1	2	1	2	10	2	2	2	2	2	2	2	2	2	1	Never	5	5	2	5	5	5	5	Yes	Consider purchasing			Meat quality	5	2	Acceptable
46-55	High school	Muslim	Muslim	Meat-eating	Meat-eating	Inner city	75450	RM50,000 - RM70,000	4	3	4		1	1	1	1	2	1	1	2	1	2	5	2	2	2	2	1	2	2	2	2	2	Never	5	5	4	5	5	5	5	Yes	Preferentially purchase			Health reasons	4	5	Acceptable
46-55	Certificate/diploma	Muslim	Muslim			Inner city		RM50,000 - RM70,000	4	4	4		1	1	1	1	2	1	1	2	1	2		2	2	2	2	2	2	2	2	2	2	Yes, only if the stunning process is reversible (ie: the animal could recover if	4	3	3	5	4	4	4	Yes	Preferentially purchase			Religious reasons	2	5	Acceptable
26-35	Certificate/diploma	Muslim	Muslim	Meat-eating	Meat-eating	Inner city	59200	Less than RM10,000	1	4	5		1	1	1	1	2	1	1	2	1	2	5, 8, 10	2	2	2	2	1	2	2	1	2	1	Never	5	3	3	5	4	4	3	Yes	Preferentially purchase			Religious reasons	2	3	Acceptable
36-45	Undergraduate degree	Muslim	Muslim	Meat-eating	Meat-eating	Suburban				5	5		1	1	1	1	2	1	1	2	1	2		2	2	2	2	2	2	2	2	2	2	Never	5					5	5	Yes	Preferentially purchase			Religious reasons	2	3	Acceptable
26-35	Undergraduate degree	Muslim	Muslim	Meat-eating	Meat-eating	Inner city		RM30,000 - RM49,000	3	3	3		1	1	1	1	2	1	1	2	1	2	5	2	2	2	2	1	2	2	2	2	2	Never	5													4	Acceptable
18-25	Certificate/diploma	Muslim	Muslim	Meat-eating	Meat-eating	Inner city		Less than RM10,000	1	4	4		1	1	1	1	2	1	1	2	1	2	5	2	2	2	2	1	2	2	2	2	2	Never	5	5	4	5	5	5	4	Yes	Preferentially purchase			Health reasons	4	3	Acceptable
18-25	Undergraduate degree	Muslim	Muslim	Meat-eating	Meat-eating	Inner city		Less than RM10,000	1	4	5		1	1	1	1	2	1	1	2	1	2		2	2	2	2	2	2	2	2	2	2	Never	5	5	2	5	5	4	5	Yes	Preferentially purchase					3	Acceptable
18-25	Undergraduate degree	Muslim	Muslim	Meat-eating	Meat-eating	Inner city	42000	Less than RM10,000	1	4	4		1	1	1	1	2	1	1	2	1	2	2, 5	2	1	2	2	1	2	2	2	2	2	Never	5	3	3	5	5	5	4	Yes	Preferentially purchase			Religious reasons	2	3	Acceptable
26-35	Undergraduate degree	Muslim	Muslim	Meat-eating	Meat-eating	Inner city	46300	RM10,000 - RM29,000	2	4	4		1	1	1	1	2	1	1	2	1	2		2	2	2	2	2	2	2	2	2	2	Never	5	3	3	5	4	5	5	Yes	Preferentially purchase			Health reasons	4	4	Acceptable
36-45	High school	Muslim	Muslim	Meat-eating	Meat-eating	Inner city		RM10,000 - RM29,000	2	3	3		1	1	1	1	2	1	1	2	1	2		2	2	2	2	2	2	2	2	2	2	Never	5	5	3	5	5	5	5	Yes	Preferentially purchase			Religious reasons	2	3	Acceptable
26-35	High school	Muslim	Muslim	Meat-eating	Meat-eating	Inner city	46000			4	4		1	1	1	1	2	1	1	2	1	2	2, 5	2	1	2	2	1	2	2	2	2	2	Never	5	5	3	5	5	5		Yes	Preferentially purchase			Religious reasons	2	3	Acceptable
36-45	High school	Muslim	Muslim			Rural		RM10,000 - RM29,000	2	3	3		1	1	1	1	2	1	1	2	1	2	1, 2, 3, 4, 6, 7, 9	1	1	1	1	2	1	1	1	2	2	Never	5	5	2	5	4	5	5	Yes	Preferentially purchase			Health reasons	4	3	Acceptable
26-35	Certificate/diploma	Muslim	Muslim	Meat-eating	Meat-eating	Rural		RM10,000 - RM29,000	2	5	5		1	1	1	1	2	1	1	2	1	2		2	2	2	2	2	2	2	2	2	2	Yes, only if the stunning process is reversible (ie: the animal could recover if	4	3	3	5	4	3	5	Yes	Consider avoiding	Religious reasons	2			4	Acceptable
46-55	Primary school	Muslim	Muslim	Meat-eating	Meat-eating	Rural		RM10,000 - RM29,000	2	3	3		1	1	1	1	2	1	1	2	1	2		2	2	2	2	2	2	2	2	2	2	Never	5	3	3	5	1	3	1	Yes	Preferentially purchase			Health reasons	4	3	Acceptable
26-35	Undergraduate degree	Muslim	Muslim	Meat-eating	Meat-eating	Inner city	51000	RM30,000 - RM49,000	3	4	3		1	1	1	1	2	1	1	2	1	2	5, 8	2	2	2	2	1	2	2	1	2	2	Never	5	5	3	5	5	5	5	Yes	Preferentially purchase			Religious reasons	2	4	Acceptable
46-55	Post-graduate degree	Muslim	Muslim	Meat-eating	Meat-eating	Inner city	55100	More than RM70,000	5	4	4		1	1	1	1	2	1	1	2	1	2		2	2	2	2	2	2	2	2	2	2	Yes, only if the stunning process is reversible (ie: the animal could recover if	4	3	4	5	4	5	5	Yes	Preferentially purchase			Religious reasons	2	3	Acceptable
36-45	Certificate/diploma	Muslim	Muslim	Meat-eating	Meat-eating	Inner city	46000	RM30,000 - RM49,000	3	3	5		1	1	1	1	2	1	1	2	1	2		2	2	2	2	2	2	2	2	2	2	Never	5	5	3	5	5	5	5	Yes	Preferentially purchase			Religious reasons	2	3	Acceptable
36-45	High school	Muslim	Muslim	Meat-eating	Meat-eating	Suburban		RM10,000 - RM29,000	2				1	1	1	1	2	1	1	2	1	2		2	2	2	2	2	2	2	2	2	2					3	4	4	5	Yes	Has no influence
36-45	High school	Muslim	Muslim	Vegetarian	Vegetarian	Inner city	46000	Less than RM10,000	1	4	4		1	1	1	1	2	1	1	2	1	1	1, 3, 4, 6, 9, 10	1	2	1	1	2	1	2	2	1	1	Never	5	5	4	5	5	5	5	Yes	Preferentially purchase			Religious reasons	2	5	Acceptable
18-25	Undergraduate degree	Muslim	Muslim			Inner city	46000	Less than RM10,000	1	3	3		1	1	1	1	2	1	1	2	1	1		2	2	2	2	2	2	2	2	2	2			4	4	5	5	4	4	Yes	Preferentially purchase			Religious reasons	2	3	Acceptable
18-25	Undergraduate degree	Muslim	Muslim	Meat-eating	Meat-eating	Inner city	71770			4	4		1	1	1	1	2	1	1	2	1	1	5	2	2	2	2	1	2	2	2	2	2	Never	5	4	4	5	5	5	4	Yes	Preferentially purchase			Meat quality	5	3	Acceptable
36-45	Undergraduate degree	Muslim	Muslim	Meat-eating	Meat-eating	Inner city	40360	Less than RM10,000	1	5	5		1	1	1	1	1	1	1	2	1	1		2	2	2	2	2	2	2	2	2	2	Never	5	5	5	5	5	5	5	Yes	Preferentially purchase			Health reasons	4	3	Acceptable
36-45	Undergraduate degree	Christian	Christian	Vegetarian	Vegetarian	Suburban	4350	Less than $20,000	1	4	4		1	1	1	1	2	1	2	1	2	2	1, 2, 3, 4, 6, 8	1	1	1	1	2	1	2	1	2	2	Never	5	4	3	3	5	4	3	Yes	Has no influence					4	Acceptable
46-55	Post-graduate degree	Anglican	Anglican	Meat-eating	Meat-eating	Suburban	4350	$60,000 - $80,000	4	3	3		1	1	1	1	2	1	2	1	2	2	1, 2, 3, 4, 5, 6, 8	1	1	1	1	1	1	2	1	2	2	Always	1	4	3	3	5	3	1	No	Consider avoiding					3	Unacceptable
26-35	Certificate/diploma	Muslim	Muslim	Meat-eating	Meat-eating	Inner city	40100	RM10,000 - RM29,000	2	4	4		1	1	1	1	2	1	2	1	1	2	5	2	2	2	2	1	2	2	2	2	2	Never	5	3	4	5	4	5	4	Yes	Preferentially purchase			Religious reasons	2	3	Acceptable
26-35	High school	Muslim	Muslim			Inner city		Less than RM10,000	1	5	5		1	1	1	1	2	1	2	1	1	2	2, 3, 4, 6, 8, 9	2	1	1	1	2	1	2	1	1	2	Never	5	1		5	5	5	5	Yes	Preferentially purchase			Health reasons	4	5	Acceptable
26-35	Certificate/diploma	Hindu	Hindu	Meat-eating	Meat-eating	Inner city		Less than RM10,000	1	3	3		1	1	1	1	2	1	2	1	1	2	1, 3, 4, 6, 8, 9	1	2	1	1	2	1	2	1	1	2	Never	5	3	3	1	5	5	3	Yes	Has no influence					2	Unacceptable
18-25	Undergraduate degree	Christian	Christian	Meat-eating	Meat-eating	Inner city	4215	RM50,000 - RM70,000	4	3	3		1	1	1	1	2	1	1	2	2	1		2	2	2	2	2	2	2	2	2	2	Never	5	5	3	4	2	3	2	No, haven't had the opportunity	Has no influence					3	Acceptable
46-55	High school	Muslim	Muslim	Vegetarian	Vegetarian	Inner city	51000	Less than RM10,000	1	3	4		1	1	1	1	2	1	2	2	1	2	2, 3, 4, 6, 7	2	1	1	1	2	1	1	2	2	2	Always	1	5	5	5	4	5	5	Yes	Consider purchasing			Animal welfare	1	5	Acceptable
46-55	Certificate/diploma	Muslim	Muslim	Meat-eating	Meat-eating	Suburban	71770	RM30,000 - RM49,000	3	4	3		1	1	1	1	2	1	2	2	1	2		2	2	2	2	2	2	2	2	2	2	Never	5	5	4	5	5	5	4	Yes	Preferentially purchase			Religious reasons	2	3	Acceptable
18-25	Certificate/diploma	Muslim	Muslim	Meat-eating	Meat-eating	Suburban	68100	Less than RM10,000	1	3	3		1	1	1	1	2	1	2	2	1	2	5, 7, 8	2	2	2	2	1	2	1	1	2	2	Never	5	4	4	4	5	4	3	Yes	Preferentially purchase			Animal welfare	1	5	Acceptable
18-25	High school	Muslim	Muslim	Meat-eating	Meat-eating	Rural	70200	Less than RM10,000	1	5	4		1	1	1	1	2	1	2	2	1	2		2	2	2	2	2	2	2	2	2	2	Yes, only if the stunning process is reversible (ie: the animal could recover if	4	4	5	5	5	5	5	Yes	Preferentially purchase			Health reasons	4	3	Acceptable
26-35	High school	Muslim	Muslim	Meat-eating	Meat-eating	Inner city		RM10,000 - RM29,000	2	4	3		1	1	1	1	2	1	2	2	1	2		2	2	2	2	2	2	2	2	2	2	Never	5	4	3	5	5	5	5	Yes	Preferentially purchase			Religious reasons	2	3	Acceptable
26-35	Undergraduate degree	Muslim	Muslim	Meat-eating	Meat-eating	Inner city	46000	RM30,000 - RM49,000	3	4	4		1	1	1	1	2	1	2	2	1	2	5, 7, 8	2	2	2	2	1	2	1	1	2	2	Never	5	5	3	5	5	5	4	Yes	Preferentially purchase			Religious reasons	2	2	Acceptable
46-55	High school	Lutheran	Other	Meat-eating	Meat-eating	Suburban	4130			2	2		1	1	1	1	2	1	2	2	1	1	5, 7, 8	2	2	2	2	1	2	1	1	2	2	Always	1	5	5	1	5	1	1	No	Preferentially avoid	everything				5	Unacceptable
66+	High school	Christian	Christian	Meat-eating	Meat-eating	Inner city		$20,000 - $39,000	2	4	4		1	1	1	1	2	2	1	2	2	2		2	2	2	2	2	2	2	2	2	2	Yes, only if the stunning process is reversible (ie: the animal could recover if	4	5	5	2	5	2	1	No, because of cultural differences	Preferentially avoid	Animal welfare	1			4	Unacceptable
46-55	Certificate/diploma	Christian	Christian	Meat-eating	Meat-eating	Suburban		$20,000 - $39,000	2	3	4		1	1	1	1	2	2	1	2	2	2	1, 2, 3, 4, 9	1	1	1	1	2	2	2	2	1	2						1			No	Preferentially avoid					2	Unacceptable
18-25	Certificate/diploma	Muslim	Muslim	Meat-eating	Meat-eating	Suburban	43000	Less than RM10,000	1	3	3		1	1	1	1	2	2	1	2	2	2		2	2	2	2	2	2	2	2	2	2	Never	5			5	5			Yes							Acceptable
26-35	Certificate/diploma	Muslim	Muslim	Meat-eating	Meat-eating	Inner city				3	3		1	1	1	1	2	2	1	2	2	2		2	2	2	2	2	2	2	2	2	2			1	3	5	5	5	3	Yes	Preferentially purchase			Religious reasons	2	3	Acceptable
26-35	High school	Muslim	Muslim			Inner city	47100			5	5		1	1	1	1	2	2	1	2	2	2	8	2	2	2	2	2	2	2	1	2	2	Never	5	5	3	5	5	5	1	Yes	Preferentially purchase			Religious reasons	2	3	Acceptable
46-55	Undergraduate degree	Agnostic	Other	Meat-eating	Meat-eating	Suburban	4343	More than $80,000	5	5	5		1	1	1	1	2	2	1	1	2	2	1, 2, 3, 4, 7, 8, 9	1	1	1	1	2	2	1	1	1	2	Always	1	5	5	5	5	4	1	Yes	Preferentially purchase			Animal welfare	1	3	Acceptable
56-65	Primary school	Christian	Christian	Meat-eating	Meat-eating	Suburban	4207	$20,000 - $39,000	2	5	3		1	1	1	1	2	2	1	1	2	1	1, 2, 3, 7, 8, 10	1	1	1	2	2	2	1	1	2	1			5	2	1	1	2	1	No, No, haven't had the opportunity	Preferentially avoid	Profits going towards Islamic/ terrorist	7			3	Unacceptable
56-65	Certificate/diploma	Christian	Christian	Meat-eating	Meat-eating	Rural	4313	$60,000 - $80,000	4	3	2		1	1	1	1	2	2	1	1	1	2	1, 2, 3, 4, 7, 8, 9	1	1	1	1	2	2	1	1	1	2	Always	1	4	4	1	2	3	2	No, haven't had the opportunity	Consider avoiding	Cultural reasons	3			4
46-55	Primary school	Muslim	Muslim	Meat-eating	Meat-eating	Inner city	61800			3	4		1	1	1	1	2	2	1	1	1	2		2	2	2	2	2	2	2	2	2	2	Yes, only if the stunning process is reversible (ie: the animal could recover if	4	5	5	5	5	5	5	Yes	Preferentially purchase			Religious reasons	2	5	Acceptable
18-25	Certificate/diploma	Muslim	Muslim	Meat-eating	Meat-eating	Inner city	56000	Less thanRM10,000	1	3	3		1	1	1	1	2	2	1	1	1	2	1, 2, 3, 4, 6, 7, 9	1	1	1	1	2	1	1	1	1	2	Never	5	3	3	5	5	5	3	Yes	Consider purchasing			Religious reasons	2	4	Acceptable
56-65	High school	Christian	Christian	Meat-eating	Meat-eating	Rural	4352	$40,000 - $59,000	3	2	2		1	1	1	1	2	2	1	2	1	2	1, 3, 4	1	2	1	1	2	2	2	2	2	2	Never	5	4	3	1	4	1	1	Yes	Preferentially avoid					1	Acceptable
36-45	Post-graduate degree	None	None	Vegetarian	Vegetarian	Suburban	4350	$20,000 - $39,000	2	4	4		1	1	1	1	2	2	1	2	1	2	5, 6	2	2	2	2	1	1	2	2	2	2	Never	5	5	4	3	1	3	1	Yes	Preferentially avoid	Animal welfare	1			4	Unacceptable
18-25	Undergraduate degree	Christian	Christian	Meat-eating	Meat-eating	Suburban	4154	Less than $20,000	1	4	3		1	1	1	1	2	2	1	2	1	2	5, 6, 8, 10	2	2	2	2	1	1	2	1	2	1	Yes, only if the stunning process is reversible (ie: the animal could recover if	4	5	1	4	5	3	3	Yes	Has no influence					3	Acceptable
26-35	High school	Muslim	Muslim	Meat-eating	Meat-eating	Inner city	42000	Less than RM10,000	1	3	3		1	1	1	1	2	2	1	2	1	2	1, 2, 3, 4, 6, 7, 9	1	1	1	1	2	1	1	2	1	2	Never	5	3	3	3	3	3	3	Yes	Preferentially purchase			Religious reasons	2	4	Acceptable
36-45	Undergraduate degree	Muslim	Muslim	Meat-eating	Meat-eating	Suburban	71800	More than RM70,000	5	4	4		1	1	1	1	2	2	1	2	1	2	5, 6	2	2	2	2	1	1	2	2	2	2	Yes, only if the stunning process is reversible (ie: the animal could recover if	4	4	3	5	5	4	5	Yes	Preferentially purchase			Religious reasons	2	3	Acceptable
26-35	Undergraduate degree	Muslim	Muslim	Meat-eating	Meat-eating	Inner city		RM50,000 - RM70,000	4	3	3		1	1	1	1	2	2	1	2	1	2	1, 3, 4, 7, 9	1	2	1	1	2	2	1	2	1	2	Yes, only if the stunning process is reversible (ie: the animal could recover if	4	3	2	5	4	5	5	Yes	Preferentially purchase			Religious reasons	2	3	Acceptable
66+	High school	Muslim	Muslim	Meat-eating	Meat-eating	Inner city	53300	Less thanRM10,000	1	3	4		1	1	1	1	2	2	1	2	1	2	1, 2, 3, 4, 6, 7, 9	1	1	1	1	2	1	1	2	1	2
26-35	High school	Muslim	Muslim	Vegetarian	Vegetarian	Inner city	51000	RM50,000 - RM70,000	4	5	5		1	1	1	1	2	2	1	2	1	1	1, 2, 6, 8, 10	1	1	2	2	2	1	2	1	2	1	Yes, only if the stunning process is reversible (ie: the animal could recover if	4	3	4	4	4	4	5	Yes	Preferentially purchase			Religious reasons	2	4	Acceptable
26-35	Undergraduate degree	Muslim	Muslim	Meat-eating	Meat-eating	Inner city	40100			4	4		1	1	1	1	2	2	1	2	1	1		2	2	2	2	2	2	2	2	2	2	Yes, only if the stunning process is reversible (ie: the animal could recover if	4	4	3	5	5	5	5	Yes	Preferentially purchase			Religious reasons	2	3	Acceptable
26-35	Undergraduate degree	None	None	Conscientious omnivore	Meat-eating	Rural	4343	Less than $20,000	1	2	4		1	1	1	1	2	2	2	1	2	2	6	2	2	2	2	2	1	2	2	2	2	Yes, only if the stunning process is reversible (ie: the animal could recover if	4	5	5	5	5	3	1	Yes	Has no influence					3	Acceptable
18-25	High school	Buddhist	Buddhist	Meat-eating	Meat-eating	Suburban	68100	Less than RM10,000	1	3	3		1	1	1	1	2	2	2	1	2	2	1, 3, 5, 6, 8	1	2	1	2	1	1	2	1	2	2	Yes, only on a Friday	2	2	2	5	4	4	3	Yes	Has no influence						Acceptable
46-55	No formal education			Meat-eating	Meat-eating	Inner city	68100	Less than RM10,000	1	4	4		1	1	1	1	2	2	2	1	1	1		2	2	2	2	2	2	2	2	2	2			1	1	1	1	1	1	Yes	Has no influence					1	Acceptable
36-45	Undergraduate degree	Muslim	Muslim	Meat-eating	Meat-eating	Inner city		More than RM70,000	5	3	5		1	1	1	1	2	2	2	1	1	1	1, 2, 3, 4, 6, 7	1	1	1	1	2	1	1	2	2	2	Never	5	2	2	5	5	5	5	Yes	Preferentially purchase			Religious reasons	2	3	Acceptable
18-25	Certificate/diploma	Muslim	Muslim	Meat-eating	Meat-eating	Inner city	43650	RM10,000 - RM29,000	2	4	4		1	1	1	1	2	2	2	2	1	2	7	2	2	2	2	2	2	2	2	2	2	Never	5	5	5	5	5	5	4	Yes	Preferentially purchase			Religious reasons	2		Acceptable
26-35	Post-graduate degree	Muslim	Muslim	Meat-eating	Meat-eating	Inner city		RM30,000 - RM49,000	3	5	5		1	1	1	1	2	2	2	2	1	2	2, 3, 4, 6, 10	2	1	1	1	2	1	2	2	2	1	Always	1	4	3	5	5	5	5	Yes	Consider purchasing			Religious reasons	2	5	Acceptable
18-25	Undergraduate degree	Christian	Christian	Meat-eating	Meat-eating	Suburban	4306	Less than $20,000	1	4	2		1	1	1	2	1	2	1	2	2	1	4, 6, 8, 9	2	2	2	1	2	1	2	1	1	2	Yes, only if there is an Imam present	3	3	3	2	3	3	2	Yes	Has no influence					3	Acceptable
18-25	High school	Atheist	Atheist	Meat-eating	Meat-eating	Suburban	4350	Less than $20,000	1	3	3		1	1	1	2	1	2	1	2	1	2	10	2	2	2	2	2	2	2	2	2	1	Never	5	4	5	4	5	3	5	Yes	Has no influence					3	Acceptable
18-25	Certificate/diploma	None	None	Meat-eating	Meat-eating	Suburban	4350	$40,000 - $59,000	3	3	1		1	1	1	2	1	2	1	2	1	2	1, 4, 5, 6, 7, 8, 10	1	2	2	1	1	1	1	1	2	1	Never	5	5	5	3	5	3	1	Workmate	Consider avoiding	Animal welfare	1			2	Acceptable
26-35	Certificate/diploma	None	None	Meat-eating	Meat-eating	Suburban		$40,000 - $59,000	3	3	3		1	1	1	2	1	2	1	2	1	2	4, 6, 8	2	2	2	1	2	1	2	1	2	2	Never	5	5	3	2	1	3	1	Yes	Has no influence					5	Acceptable
26-35	Certificate/diploma	Christian	Christian	Meat-eating	Meat-eating	Suburban	4350	$20,000 - $39,000	2	3	3		1	1	1	2	1	2	2	1	1	2	4, 6, 7	2	2	2	1	2	1	1	2	2	2	Never	5	5	5	3	1	3	2	No, haven't had the opportunity	Has no influence					3	Acceptable
18-25	Undergraduate degree	Hindu	Hindu	Meat-eating	Meat-eating	Inner city	282600	Less than RM10,000	1	3	3		1	1	1	2	1	2	2	2	1	2	1, 2, 3, 5, 9	1	1	1	2	1	2	2	2	1	2	Never	5	3	3	3
18-25	Undergraduate degree	Muslim	Muslim	Meat-eating	Meat-eating	Inner city	84000	Less than RM10,000	1	4	4		1	1	1	2	1	2	2	2	1	2	2, 5, 10	2	1	2	2	1	2	2	2	2	1	Yes, only if the stunning process is reversible (ie: the animal could recover if	4	4	3	5	5	5	4	Yes	Preferentially purchase			Religious reasons	2	3	Acceptable
26-35	Undergraduate degree	Muslim	Muslim	Meat-eating	Meat-eating	Inner city	43600	Less than RM10,000	1	5	4		1	1	1	2	2	1	2	2	2	2	4, 5, 7, 8, 9	2	2	2	1	1	2	1	1	1	2	Never	5	4	4	5	5	5	5	Yes	Preferentially purchase			Religious reasons	2	5	Acceptable
18-25	Undergraduate degree	Buddhist	Buddhist	Meat-eating	Meat-eating	Suburban	70450	Less than RM10,000	1	4	3		1	1	1	2	2	1	2	2	2	1		2	2	2	2	2	2	2	2	2	2	Yes, only if the stunning process is reversible (ie: the animal could recover if	4	3	4	3	5	3	2	Yes	Has no influence					3	Acceptable
18-25	Certificate/diploma	Christian	Christian	Meat-eating	Meat-eating	Suburban	4350			2	4		1	1	1	2	2	1	2	1	1	1	4, 5, 8	2	2	2	1	1	2	2	1	2	2	Yes, only if the stunning process is reversible (ie: the animal could recover if	4	3	4	5	4	3	5	No, No, haven't had the opportunity	Has no influence					2	Acceptable
26-35	High school	Christian	Christian	Meat-eating	Meat-eating	Suburban		$40,000 - $59,000	3	2	4		1	1	1	2	2	1	1	1	2	1	1, 2, 3, 4, 6, 7	1	1	1	1	2	1	1	2	2	2	Always	1	3	3	3	1	3	1	Yes	Has no influence					3	Acceptable
46-55	High school	Christian	Christian	Meat-eating	Meat-eating	Suburban	4074	More than $80,000	5	2	1		1	1	1	2	2	1	1	1	1	1		2	2	2	2	2	2	2	2	2	2	Never	5	5	5	1	2	3	1	No, haven't had the opportunity	Has no influence					3	Unacceptable
18-25	High school	Muslim	Muslim	Meat-eating	Meat-eating	Inner city	40000			3	4		1	1	1	2	2	1	1	1	1	1	4, 5	2	2	2	1	1	2	2	2	2	2			1		5	5	5	5	Yes	Consider purchasing			Religious reasons	2	2	Acceptable
46-55	High school	Muslim	Muslim	Meat-eating	Meat-eating	Inner city				4	5		1	1	1	2	2	1	1	2	1	2	5	2	2	2	2	1	2	2	2	2	2	Yes, only if the stunning process is reversible (ie: the animal could recover if	4	5	3	5	5	5	5	Yes	Preferentially purchase			Religious reasons	2	5	Acceptable
46-55	Post-graduate degree	Muslim	Muslim	Meat-eating	Meat-eating	Inner city	75450	RM30,000 - RM49,000	3	4	3		1	1	1	2	2	2	1	2	1	2	4, 5, 8	2	2	2	1	1	2	2	1	2	2	Never	5	5	4	5	5	4	4	Yes	Preferentially purchase					4	Acceptable
26-35	Post-graduate degree	Christian	Christian	Meat-eating	Meat-eating	Rural	4343	$60,000 - $80,000	4	2	2		1	1	1	2	2	2	1	2	2	2	4, 5, 6	2	2	2	1	1	1	2	2	2	2	Always	1	5	4	3	4	3	3	Yes	Has no influence					3	Acceptable
26-35	High school	None	None	Meat-eating	Meat-eating	Inner city	4215	More than $80,000	5	1	1		1	1	1	2	2	2	1	1	2	2	4, 5, 6, 9, 10	2	2	2	1	1	1	2	2	1	1	Yes, only if the stunning process is reversible (ie: the animal could recover if	4	4	4	4	4	3	2	No, haven't had the opportunity	Has no influence					3	Acceptable
36-45	Certificate/diploma	Atheist	Atheist	Meat-eating	Meat-eating	Suburban		$40,000 - $59,000	3	4	4		1	1	1	2	2	2	1	1	2	2	4, 10	2	2	2	1	2	2	2	2	2	1	Always	1	3	3	2	2	2	2	No	Preferentially avoid	Cultural reasons	3			4	Unacceptable
18-25	High school	Muslim	Muslim	Meat-eating	Meat-eating	Inner city		Less than RM10,000	1	3	4		1	1	1	2	2	2	1	1	1	2	1, 4	1	2	2	1	2	2	2	2	2	2			2	3	3	2	2		Yes	Preferentially purchase			Meat quality	5	5	Acceptable
26-35	High school	Muslim	Muslim	Vegetarian	Vegetarian	Suburban		RM10,000 - RM29,000	2	4	3		1	1	1	2	2	2	1	2	1	2	1, 2, 3, 4, 6, 7, 9	1	1	1	1	2	1	1	2	1	2			5	3	5	5	5	5	No, because of cultural differences	Preferentially purchase			Religious reasons	2	4	Acceptable
18-25	High school	Muslim	Muslim	Vegetarian	Vegetarian	Inner city		Less than RM10,000	1	4	4		1	1	1	2	2	2	1	2	1	1	4, 5, 6, 8	2	2	2	1	1	1	2	1	2	2	Never	5	3	3	5	5	4	1	Yes	Preferentially purchase			Animal welfare	1	4	Acceptable
46-55	High school	None	None	Meat-eating	Meat-eating	Suburban	4116	$20,000-$39,000	2	2	2		1	1	1	2	2	2	2	1	2	2	4, 5, 10	2	2	2	1	1	2	2	2	2	1	Yes, only if the stunning process is reversible (ie: the animal could recover if	4	4	2	2	2	3	3	No, haven't had the opportunity	Consider avoiding	no reason	7			4	Acceptable
18-25	High school	Buddhist	Buddhist	Meat-eating	Meat-eating	Inner city	52000	Less than RM10,000	1	2	2		1	1	1	2	2	2	2	1	2	2	1, 2, 8	1	1	2	2	2	2	2	1	2	2	Always	1	5	3	3	5	4	2	Yes	Has no influence						Acceptable
66+	Primary school	jehova's witness	Other	Meat-eating	Meat-eating	Suburban	4035			1	1		1	1	1	2	2	2	2	1	1	2		2	2	2	2	2	2	2	2	2	2	Never	5	3	4	4	4	3	3	No, No, haven't had the opportunity, No, because of cultural differences, No, be	Preferentially avoid	Religious reasons	2			3	Acceptable
46-55	High school	Christian	Christian	Meat-eating	Meat-eating	Suburban	4075	Less than $20,000	1	3	3		1	1	1	2	2	2	2	1	1	2	4, 5, 6, 7	2	2	2	1	1	1	1	2	2	2	Always	1	4	4	2	4	2	2	No, haven't had the opportunity	Consider avoiding	Religious reasons	2			4	Acceptable
18-25	Undergraduate degree	None	None	Meat-eating	Meat-eating	Suburban	4122	More than $80,000	5	2	2		1	1	1	2	2	2	2	1	1	2	4, 6	2	2	2	1	2	1	2	2	2	2	Always	1	4	4	4	4	3	1	Yes	Consider purchasing			for friends	7	3	Acceptable
56-65	Certificate/diploma	None	None	Meat-eating	Meat-eating	Suburban		$40,000 - $59,000	3	2	1		1	1	1	2	2	2	2	1	1	2	4, 7	2	2	2	1	2	2	1	2	2	2	Never	5	4	3	2	2	2	2	No	Has no influence					4	Acceptable
66+	High school	Atheist	Atheist	Meat-eating	Meat-eating	Suburban		$20,000-$39,000	2	4	4		1	1	1	2	2	2	2	1	1	2	4, 7, 10	2	2	2	1	2	2	1	2	2	1	Always	1	4	2	2	2	2	2	No	Consider avoiding	Religious reasons	2			2	Unacceptable
18-25	Certificate/diploma	Jewish	Jewish	Meat-eating	Meat-eating	Rural	4343	Less than $20,000	1	2	4		1	1	1	2	2	2	2	1	1	2	4, 5, 6, 7	2	2	2	1	1	1	1	2	2	2	Yes, only if there is an Imam present	3	5	5	3	1	2	1	No, haven't had the opportunity	Consider avoiding	Animal welfare	1			4	Unacceptable
18-25	High school	Hindu	Hindu	Meat-eating	Meat-eating	Inner city		Less than RM10,000	1	5	4		1	1	1	2	2	2	2	1	1	2	1, 2, 7, 8	1	1	2	2	2	2	1	1	2	2	Yes, only on a Friday	2	2	4	2	5	4	3	Yes	Consider avoiding	Cultural reasons	3			2	Unacceptable
18-25	Undergraduate degree	Christian	Christian	Meat-eating	Meat-eating	Suburban	4152	Less than $20,000	1	3	4		1	1	1	2	2	2	2	2	1	2	1, 3	1	2	1	2	2	2	2	2	2	2	Never	5	4	3	1	1	1	1	No	Preferentially avoid	Animal welfare	1			1	Unacceptable
26-35	Certificate/diploma	Christian	Christian	Meat-eating	Meat-eating	Suburban		$60,000 - $80,000	4	3	3		1	1	1	2	2	2	2	2	1	2	4, 6	2	2	2	1	2	1	2	2	2	2	Yes, only if the stunning process is reversible (ie: the animal could recover if	4	5	5	1	5	3	1	Yes	Preferentially avoid	Animal welfare	1			2	Unacceptable
26-35	High school	Muslim	Muslim	vegetables/fruits	Other	Suburban	9400	Less than RM10,000	1	3	4		1	1	1	2	2	2	2	2	1	2	1, 2, 3, 4, 6, 7	1	1	1	1	2	1	1	2	2	2	Never	5	3	3	5	4	5	4	Yes	Consider purchasing			Religious reasons	2	4	Acceptable
46-55	Certificate/diploma	Christian	Christian	Meat-eating	Meat-eating	Suburban	4132	$20,000 - $39,000	2	3	4		1	1	2	1	1	2	2	2	2	1		2	2	2	2	2	2	2	2	2	2	Always	1	3	3	5	5	5	5	Yes	Has no influence					3	Acceptable
18-25	Undergraduate degree	Buddhist	Buddhist	Meat-eating	Meat-eating	Suburban	4510	Less than $20,000	1	2	2		1	1	2	1	1	1	2	2	2	2	2, 7, 8	2	1	2	2	2	2	1	1	2	2	Always	1	4	4	3	4	3	1	Yes	Preferentially avoid	Animal welfare	1			1	Unacceptable
26-35	Post-graduate degree	Atheist	Atheist	Meat-eating	Meat-eating	Suburban	4069	More than $80,000	5	1	1		1	1	2	1	1	1	1	1	2	2		2	2	2	2	2	2	2	2	2	2	Yes, only if the stunning process is reversible (ie: the animal could recover if	4	4	4	4	4	3	3	No	Has no influence					3	Acceptable
26-35	Undergraduate degree	None	None	Vegetarian	Vegetarian	Rural		Less than $20,000	1	2	4		1	1	2	1	1	1	1	1	1	2	2, 4, 7, 8, 9	2	1	2	1	2	2	1	1	1	2	Always	1	3	4	4	4	2	3	No, haven't had the opportunity	Preferentially avoid	Animal welfare	1			4	Unacceptable
26-35	Certificate/diploma	None	None	Meat-eating	Meat-eating	Rural	4341	$21,000 - $39,000	2	3	3		1	1	2	1	1	1	1	2	1	2		2	2	2	2	2	2	2	2	2	2	Yes, only if the stunning process is reversible (ie: the animal could recover if	4	5	5	5	5	3	5	No, No, haven't had the opportunity	Has no influence						Acceptable
26-35	Undergraduate degree	Muslim	Muslim	Meat-eating	Meat-eating	Inner city		RM30,000 - RM49,000	3	5	5		1	1	2	1	1	1	1	2	1	2	9	2	2	2	2	2	2	2	2	1	2	Never	5	5	4	5	5	5	5	Yes	Preferentially purchase			Religious reasons	2
18-25	High school	Muslim	Muslim	Meat-eating	Meat-eating	Inner city		Less than RM10,000	1	3	3		1	1	2	1	1	1	1	2	1	2	1, 2, 5, 9	1	1	2	2	1	2	2	2	1	2	Never	5	1	3	5	5	3	5	Yes	Preferentially purchase					3
36-45	High school	Christian	Christian	Meat-eating	Meat-eating	Suburban	4207	Less than $20,000	1	1	1		1	1	2	1	1	1	1	2	1	1	1, 6, 7, 8, 9, 10	1	2	2	2	2	1	1	1	1	1	Never	5	5	5	5	2	1	1	No	Preferentially avoid					1	Unacceptable
26-35	Undergraduate degree	Muslim	Muslim	Meat-eating	Meat-eating	Rural	42920	RM50,000 - RM70,000	4	4	4		1	1	2	1	1	1	2	2	1	2	3, 8, 10	2	2	1	2	2	2	2	1	2	1	Yes, only if the stunning process is reversible (ie: the animal could recover if	4	5	4	5	5	5	3	Yes	Preferentially purchase			Religious reasons	2	3	Acceptable
26-35	Certificate/diploma	Muslim	Muslim	Meat-eating	Meat-eating	Suburban		RM10,000 - RM29,000	2	3	3		1	1	2	1	1	1	2	2	1	2	1, 2, 5, 9	1	1	2	2	1	2	2	2	1	2	Never	5	4	2	5	4	5	3	Yes	Preferentially purchase					2	Acceptable
26-35	Undergraduate degree	None	None	Meat-eating	Meat-eating	Suburban	4075	$60,000 - $80,000	4	2	2		1	1	2	2	2	2	2	2	1	2		2	2	2	2	2	2	2	2	2	2	Always	1	5	5	5	5	3	3	No, haven't had the opportunity	Has no influence					3	Acceptable
26-35	Undergraduate degree	Buddhist	Buddhist	Meat-eating	Meat-eating	Inner city	4127	More than $80,000	5	4	3		1	1	2	1	2	1	1	2	2	2	3, 5, 8, 9	2	2	1	2	1	2	2	1	1	2	Yes, only if the stunning process is reversible (ie: the animal could recover if	4	5	5	4	4	3	3	No	Consider avoiding	Religious reasons	2			4	Acceptable
26-35	Certificate/diploma	Christian	Christian	Meat-eating	Meat-eating	Suburban	4129	$60,000 - $80,000	4	3	2		1	1	2	1	2	1	1	1	1	2	3, 5, 8	2	2	1	2	1	2	2	1	2	2	Always	1	5	5	5	5	1	1	No, haven't had the opportunity, No, because of cultural differences	Preferentially avoid	Meat quality	5			5	Acceptable
66+	High school	Christian	Christian	Vegan	Vegan	Suburban	4350			3	4		1	1	2	1	2	1	1	2	1	2		2	2	2	2	2	2	2	2	2	2	Never	5	5	5	1	1	2	1	No	Preferentially avoid	Religious reasons	2			4	Unacceptable
18-25	Certificate/diploma	Muslim	Muslim	Meat-eating	Meat-eating	Inner city		RM30,000 - RM49,000	3	4	4		1	1	2	1	2	1	1	2	1	2	1, 4, 5	1	2	2	1	1	2	2	2	2	2	Never	5	5	2	5	5	5	5	Yes	Consider purchasing			Health reasons	4	5	Acceptable
36-45	Undergraduate degree	Muslim	Muslim	Meat-eating	Meat-eating	Inner city		Less than RM10,000	1	4	4		1	1	2	1	2	1	2	2	1	2	3	2	2	1	2	2	2	2	2	2	2	Never	5		4	5	5	5	5	Yes	Preferentially purchase			Religious reasons	2	4	Acceptable
18-25	Undergraduate degree	Christian	Christian	Meat-eating	Meat-eating	Rural	4361	Less than $20,000	1	4	3		1	1	2	1	2	2	1	1	2	2	1, 5, 6, 8, 9	1	2	2	2	1	1	2	1	1	2	Never	5	4	4	2	3	3	2	Yes	Has no influence					3	Acceptable
66+	High school	Christian	Christian	Meat-eating	Meat-eating	Suburban	4207	$20,000 - $39,000	2	3	4		1	1	2	1	2	2	1	1	2	2	4, 7, 8, 9	2	2	2	1	2	2	1	1	1	2	Always	1	5	5	3	5	5	3	Yes	Has no influence					5	Acceptable
66+	High school	Christian	Christian	Meat-eating	Meat-eating	Suburban	4343	$21,000 - $39,000	2	3	5		2	2	2	2	2	2	2	2	2	2		2	2	2	2	2	2	2	2	2	2	Always	1	1	1	1	1	1	1	Yes	Preferentially avoid	Religious reasons	2			5	Unacceptable
26-35	Undergraduate degree	Atheist	Atheist	Meat-eating	Meat-eating	Suburban	4068	RM50,000 - RM70,000	4	3	2		1	1	2	1	2	2	1	1	1	1	3, 6	2	2	1	2	2	1	2	2	2	2	Never	5	4	4	3	5	3	4	Yes	Has no influence					3	Acceptable
18-25	Post-graduate degree	None	None	Vegan	Vegan	Inner city	4068	$20,000-$39,000	2	4	3		1	1	2	1	2	2	1	2	1	2	3, 5, 6, 8, 10	2	2	1	2	1	1	2	1	2	1	Never	5	5	5	4	2	3	1	No, haven't had the opportunity	Has no influence					3	Acceptable
18-25	Undergraduate degree	None	None	Meat-eating	Meat-eating	Rural	4650	$60,000 - $79,000	4	3	5		1	1	2	1	2	2	1	2	1	2		2	2	2	2	2	2	2	2	2	2	Never	5	4	4	3	1	3	1	Yes	Has no influence					3	Acceptable
18-25	Undergraduate degree	Hindu	Hindu	Meat-eating	Meat-eating	Inner city	70100	Less than RM10,000	1	2	2		1	1	2	1	2	2	2	1	1	1		2	2	2	2	2	2	2	2	2	2	Never	5	5	3	5	5	3	4	Yes	Preferentially purchase			use of pork meat	7	4	Acceptable
18-25	High school	Christian	Christian	Meat-eating	Meat-eating	Suburban	6168	$40,000 - $59,000	3	3	3		1	1	2	2	1	2	2	2	2	2		2	2	2	2	2	2	2	2	2	2	Yes, only if the stunning process is reversible (ie: the animal could recover if	4	5	5	1	1	1	1	No	Preferentially avoid					1	Unacceptable
18-25	Undergraduate degree	Atheist	Atheist	Meat-eating	Meat-eating	Inner city	66100	Less than RM10,000	1	3	4		1	1	2	2	1	2	2	2	2	2		2	2	2	2	2	2	2	2	2	2	Yes, only on a Friday	2	4	4	5	5	5	4	Yes	Has no influence					3	Acceptable
46-55	Undergraduate degree	Atheist	Atheist	Meat-eating	Meat-eating	Suburban		More than $80,000	5	4	4		1	1	2	2	1	1	1	2	2	2	3, 4, 8, 9	2	2	1	1	2	2	2	1	1	2	Yes, only if the stunning process is reversible (ie: the animal could recover if	4	4	5	3	4	2	2	No, haven't had the opportunity	Has no influence					4	Acceptable
26-35	Certificate/diploma	Christian	Christian	Meat-eating	Meat-eating	Suburban	4350	Less than $20,000	1	2	1		1	1	2	2	1	1	1	1	2	2	4	2	2	2	1	2	2	2	2	2	2	Never	5	5	3	2	3	2	3	No, haven't had the opportunity	Preferentially avoid	Unnecessary expense	7			5	Acceptable
36-45	High school	Buddhist	Buddhist	Meat-eating	Meat-eating	Inner city	4000	$40,000 - $59,000	3	1	1		1	1	2	2	1	1	2	1	1	2	4, 7, 10	2	2	2	1	2	2	1	2	2	1	Yes, only if there is an Imam present	3	4	3	4			2	No	Has no influence					4	Acceptable
26-35	Certificate/diploma	Atheist	Atheist	Meat-eating	Meat-eating	Inner city	4006	$20,000 - $39,000	2	1	1		1	1	2	2	1	2	1	1	2	2	3, 4, 6	2	2	1	1	2	1	2	2	2	2	Always	1	3	3	3	2	3	4	No	Preferentially avoid	Meat quality	5			4	Acceptable
26-35	High school	Christian	Christian	Meat-eating	Meat-eating	Suburban	4131	$60,000 - $80,000	4	4	4		1	1	2	2	1	2	2	2	1	2	3, 4, 6, 7	2	2	1	1	2	1	1	2	2	2	Never	5	4	5	3	4	3	3	Yes	Has no influence					5	Acceptable
66+	Post-graduate degree	Roman catholic	Catholic	Meat-eating	Meat-eating	Suburban	4179	Less than $20,000	1	3	3		1	1	2	2	2	1	1	2	2	2	4	2	2	2	1	2	2	2	2	2	2	Yes, only if the stunning process is reversible (ie: the animal could recover if	4	4	4	4	4	3	3	No, haven't had the opportunity	Consider purchasing			Health reasons	4	3	Acceptable
18-25	Undergraduate degree	Christian	Christian	Meat-eating	Meat-eating	Inner city	4000	$40,000 - $59,000	3	2	2		1	1	2	2	2	2	1	2	1	2	3, 4, 6	2	2	1	1	2	1	2	2	2	2	Never	5	5	4	5	3	3	2	No, haven't had the opportunity	Has no influence					4	Acceptable
56-65	Post-graduate degree	Christian	Christian	Meat-eating	Meat-eating	Suburban		More than $80,000	5	3	3		1	1	2	2	2	2	1	2	1	2	6	2	2	2	2	2	1	2	2	2	2	Never	5	5	4	2	5	3	1	Yes	Has no influence					4
36-45	Undergraduate degree	Jewish	Jewish	Meat-eating	Meat-eating	Suburban	4118	$60,000 - $80,000	4		3		1	1	2	2	2	2	2	1	2	2	4, 7, 10	2	2	2	1	2	2	1	2	2	1	Always	1	3	3	2	2	2	4	No, haven't had the opportunity	Has no influence					4	Acceptable
18-25	High school	Christian	Christian	Meat-eating	Meat-eating	Inner city	4067	$20,000-$39,000	2	3	3		1	1	2	2	2	2	2	1	2	1	4, 5, 7	2	2	2	1	1	2	1	2	2	2	Yes, only on a Friday	2	4	4	3	4	2	2	No	Consider avoiding						Acceptable
56-65	Primary school	Christian	Christian	Vegetarian	Vegetarian	Suburban	4014			3	3		1	2	1	2	2	2	2	2	2	2	2, 4, 5, 6, 7, 8, 9, 10	2	1	2	1	1	1	1	1	1	1	Always	1	4	5	4	5	3	1	Acquaintances	Consider avoiding	Animal welfare	1			4	Acceptable
56-65	High school	Christian	Christian	Meat-eating	Meat-eating	Suburban	4034	Less than $20,000	1	2	1		1	2	1	2	2	2	2	2	2	2	2, 4, 5, 6, 7, 8, 9	2	1	2	1	1	1	1	1	1	2	Never	5	5	5	1	1	1	1	No	Preferentially avoid	All	6			4	Unacceptable
26-35	Undergraduate degree	None	None	Meat-eating	Meat-eating	Suburban	4124	$60,000 - $80,000	4	3	3		1	2	1	2	2	2	2	2	2	2		2	2	2	2	2	2	2	2	2	2			5	4	5	3	3	2	Yes	Has no influence					3	Acceptable
36-45	Certificate/diploma	None	None	Meat-eating	Meat-eating	Suburban	4343	More than RM70,000	5	2	2		1	2	1	2	2	2	2	2	2	2	8	2	2	2	2	2	2	2	1	2	2			5	4	3	4	3	3	Yes	Has no influence					2
26-35	High school	None	None	Meat-eating	Meat-eating	Rural	4343			1	1		1	2	1	2	2	2	2	2	2	2		2	2	2	2	2	2	2	2	2	2			5	5	1	1	3	1	No, haven't had the opportunity	Has no influence					3
56-65	High school	Hindu	Hindu	Meat-eating	Meat-eating	Inner city		Less than RM10,000	1	4	5		1	2	1	2	2	2	2	2	2	2		2	2	2	2	2	2	2	2	2	2	Yes, only on a Friday	2
46-55	Certificate/diploma	Christian	Christian	Meat-eating	Meat-eating	Suburban				4	2		1	2	1	2	2	2	2	2	2	2		2	2	2	2	2	2	2	2	2	2			3	2	2	5	3	3	Yes	Preferentially avoid	Religious reasons	2			3	Acceptable
26-35	Certificate/diploma	Buddhist	Buddhist	Meat-eating	Meat-eating	Inner city	47301	RM30,000 - RM49,000	3	4	5		1	2	1	2	2	2	2	2	2	2	1, 3	1	2	1	2	2	2	2	2	2	2	Always	1		3	3	3	3	3	Yes	Has no influence					3	Acceptable
26-35	Undergraduate degree	Muslim	Muslim	Vegetarian	Vegetarian	Inner city	51000	Less than RM10,000	1	5	5		1	2	1	2	2	2	2	2	2	2	7, 9	2	2	2	2	2	2	1	2	1	2	Yes, only if the stunning process is reversible (ie: the animal could recover if	4	4	3	5	5	5	5	Yes	Consider purchasing			Health reasons	4	4	Acceptable
18-25	Certificate/diploma	Hindu	Hindu	Meat-eating	Meat-eating	Inner city	9600			2	2		1	2	1	2	2	2	2	2	2	2	1	1	2	2	2	2	2	2	2	2	2	Never	5	2	1	2	2	2	2	Yes	Has no influence					2	Acceptable
18-25	Undergraduate degree	Hindu	Hindu	Meat-eating	Meat-eating	Inner city	41200			2	1		1	2	1	2	2	2	2	2	2	2	1, 3	1	2	1	2	2	2	2	2	2	2	Never	5	1	3	3	5	3	1	Yes	Has no influence					4	Acceptable
18-25	Certificate/diploma	Muslim	Muslim	Meat-eating	Meat-eating	Inner city	62150	RM10,000 - RM29,000	2	5	4		1	2	1	2	2	2	2	2	2	2	2	2	1	2	2	2	2	2	2	2	2								3							2	Acceptable
18-25	High school	Muslim	Muslim	Meat-eating	Meat-eating	Inner city		Less than RM10,000	1	4	4		1	2	1	2	2	2	2	2	2	2	5, 10	2	2	2	2	1	2	2	2	2	1			2	2	5	1	5	1	Yes	Preferentially purchase			Religious reasons	2	5	Acceptable
18-25	Certificate/diploma	Buddhist	Buddhist	Meat-eating	Meat-eating	Inner city				3	4		1	2	1	1	2	2	2	2	2	2	1, 2, 7, 8	1	1	2	2	2	2	1	1	2	2	Always	1	3	3	2	5	5	4	Yes	Consider avoiding	Religious reasons	2			5	Acceptable
18-25	Certificate/diploma	Muslim	Muslim	Meat-eating	Meat-eating	Inner city	68000			4	4		1	2	1	1	2	2	2	2	2	2	1, 2	1	1	2	2	2	2	2	2	2	2	Never	5	4	4	5	5	5	4	Yes	Preferentially purchase			Religious reasons	2
56-65	Certificate/diploma	Christian	Christian	Meat-eating	Meat-eating	Suburban	58200	RM10,000 - RM29,000	2	4	3		1	2	1	1	2	2	2	2	2	2	1, 3, 4	1	2	1	1	2	2	2	2	2	2	Never	5	4	3	3	4	3	3	Yes	Has no influence					4	Acceptable
26-35	Post-graduate degree	Christian	Christian	Meat-eating	Meat-eating	Inner city	47100	RM10,000 - RM29,000	2	3	3		1	2	1	1	2	2	2	2	2	2	1, 4, 6	1	2	2	1	2	1	2	2	2	2	Always	1	5	1	4	5	3	2	Yes	Has no influence					3	Acceptable
18-25	Undergraduate degree	Hindu	Hindu	Meat-eating	Meat-eating	Inner city		Less than RM10,000	1				1	2	1	1	2	2	2	2	2	2	5, 6, 10	2	2	2	2	1	1	2	2	2	1	Never	5	3	2	5	5	3	2	Yes	Has no influence						Acceptable
26-35	Undergraduate degree	Buddhist	Buddhist	Meat-eating	Meat-eating	Suburban		More than RM70,000	5	2	3		1	2	1	1	2	2	2	2	2	2		2	2	2	2	2	2	2	2	2	2			4	3	5	5	3	3	Yes	Has no influence					3	Acceptable
36-45	Post-graduate degree	Atheist	Atheist	Meat-eating	Meat-eating	Suburban		More than $80,000	5	2	3		1	2	1	1	2	2	2	2	2	1	2, 5	2	1	2	2	1	2	2	2	2	2	Yes, only if the stunning process is reversible (ie: the animal could recover if	4	4	3	5	4	3	1	No	Consider avoiding	Animal welfare	1			3	Acceptable
56-65	Undergraduate degree	Christian	Christian	Meat-eating	Meat-eating	Suburban		More than $80,000	5	4	4		1	2	1	1	2	2	2	2	2	1	1, 2, 3, 4, 5, 6, 7, 8, 9, 10	1	1	1	1	1	1	1	1	1	1	Yes, only if there is an Imam present	3	3	3	2	5	1	1	No, No, because of cultural differences, No, because of religious views	Preferentially avoid	All	6			5	Unacceptable
56-65	High school	None	None	Meat-eating	Meat-eating	Rural	4342	$21,000 - $39,000	2	1	1		1	2	1	1	2	2	2	2	2	1	5, 6, 7, 9	2	2	2	2	1	1	1	2	1	2	Never	5	5	3	2	5	3	3	No, haven't had the opportunity	Has no influence					5	Acceptable
36-45	Certificate/diploma	Hindu	Hindu	Meat-eating	Meat-eating	Inner city	68100	RM10,000 - RM29,000	2	2	2		1	2	1	1	2	2	2	2	2	1	1, 4, 9, 10	1	2	2	1	2	2	2	2	1	1			3	3	5	5	5		Yes	Consider avoiding	Health reasons	4			5	Acceptable
46-55	Certificate/diploma			Meat-eating	Meat-eating	Inner city		RM50,000 - RM70,000	4	3	3		1	2	1	1	2	2	2	2	2	1	1	1	2	2	2	2	2	2	2	2	2				2	3	3			Yes						5	Acceptable
26-35	High school			Meat-eating	Meat-eating	Suburban	4209	$60,000 - $80,000	4	3	2		1	2	1	1	1	2	2	2	2	2	1, 5	1	2	2	2	1	2	2	2	2	2	Never	5	5	5	3	5	3	1	Yes	Has no influence					3	Acceptable
56-65	Certificate/diploma	Christian	Christian	Meat-eating	Meat-eating	Rural	4133	Less than $20,000	1	5	5		1	2	1	1	1	2	2	2	2	2	1, 3, 4, 5, 7	1	2	1	1	1	2	1	2	2	2	Never	5	5	3	1	3	1	1	Yes	Preferentially avoid	Religious reasons	2			1	Unacceptable
26-35	Undergraduate degree	None	None	Meat-eating	Meat-eating	Inner city	4102	$40,000 - $59,000	3	1	1		1	2	1	1	1	2	2	2	2	2	2, 6, 9	2	1	2	2	2	1	2	2	1	2	Yes, only on a Friday	2	3	3	3	3	1	1	No	Consider avoiding	Cultural reasons	3			4	Unacceptable
18-25	Undergraduate degree	Muslim	Muslim			Inner city	52000	Less than RM10,000	1	4	5		1	2	1	1	1	1	2	2	2	2	1, 3, 4, 6	1	2	1	1	2	1	2	2	2	2	Never	5	3	3	5	4	3	4	Yes	Preferentially purchase			Religious reasons	2	5	Acceptable
18-25	High school	Muslim	Muslim	Meat-eating	Meat-eating	Rural		Less than RM10,000	1	5	5		1	2	2	1	1	1	2	2	2	2	1, 7	1	2	2	2	2	2	1	2	2	2	Never	5	5	3	5	5	5	1	Yes	Preferentially purchase			Meat quality	5	3	Acceptable
66+	Certificate/diploma	None	None	Meat-eating	Meat-eating	Rural	4352	$20,000 - $39,000	2	1	1		1	2	1	1	1	1	1	2	2	2	1, 3, 4, 5, 6, 7	1	2	1	1	1	1	1	2	2	2	Always	1	5	4	4	5	3	1	No, No, haven't had the opportunity	Consider purchasing			Meat quality	5	5	Acceptable
18-25	Undergraduate degree	Muslim	Muslim	Meat-eating	Meat-eating	Inner city	46150	RM10,000 - RM29,000	2	5	5		1	2	1	1	1	1	1	2	2	2		2	2	2	2	2	2	2	2	2	2
26-35	Certificate/diploma	Muslim	Muslim	Meat-eating	Meat-eating	Inner city	46150	Less than RM10,000	1	4	3		1	2	1	1	1	1	1	2	2	2	2, 4, 5	2	1	2	1	1	2	2	2	2	2	Yes, only if the stunning process is reversible (ie: the animal could recover if	4	5	5	5	5	5	5	Yes	Preferentially purchase			Religious reasons	2	5	Acceptable
18-25	Undergraduate degree	Muslim	Muslim	Meat-eating	Meat-eating	Rural	32400	Less than RM10,000	1	5	5		1	2	1	1	1	1	1	2	2	2	8, 10	2	2	2	2	2	2	2	1	2	1	Never	5	5	3	5	4	5	5	Yes	Preferentially purchase			Religious reasons	2	4	Acceptable
26-35	Certificate/diploma	Muslim	Muslim	Meat-eating	Meat-eating	Inner city	68300	Less than RM10,000	1	3	3		1	2	1	1	1	1	1	2	2	2		2	2	2	2	2	2	2	2	2	2	Never	5		3	5	5	5	5	Yes	Preferentially purchase			Religious reasons	2	3	Acceptable
18-25	Undergraduate degree	Atheist	Atheist	Meat-eating	Meat-eating	Inner city	40470	RM30,000 - RM49,000	3	3	4		1	2	1	1	1	1	1	2	2	2		2	2	2	2	2	2	2	2	2	2			5	1	4	4	4	2	Yes	Has no influence					3	Acceptable
18-25	Undergraduate degree	Atheist	Atheist	Vegetarian	Vegetarian	Rural	4341	Less than $20,000	1	3	4		1	2	1	1	1	1	1	1	2	2	2	2	1	2	2	2	2	2	2	2	2	Yes, only if the stunning process is reversible (ie: the animal could recover if	4	5	5	5	4	4	1	Yes	Has no influence					4	Acceptable
18-25	Undergraduate degree	Muslim	Muslim	Meat-eating	Meat-eating	Inner city		Less than RM10,000	1	4	4		1	2	1	1	1	1	1	1	1	2	1, 2	1	1	2	2	2	2	2	2	2	2	Yes, only if the stunning process is reversible (ie: the animal could recover if	4	5	3	5	5	5	5	Yes	Preferentially purchase			Religious reasons	2	5	Acceptable
18-25	Undergraduate degree	Muslim	Muslim	Meat-eating	Meat-eating	Suburban		RM10,000 - RM29,000	2	4	4		1	2	1	1	1	1	1	1	1	2	1, 2, 3, 4, 5, 6, 7, 8, 9	1	1	1	1	1	1	1	1	1	2	Never	5	5	3	5	5	5	5	Yes	Preferentially avoid	Religious reasons	2			3	Acceptable
18-25	High school	Muslim	Muslim	Meat-eating	Meat-eating	Inner city		Less than RM10,000	1	5	5		1	2	1	1	1	1	1	1	1	2	2, 10	2	1	2	2	2	2	2	2	2	1	Never	5	5	3	5	5	5	1	Yes	Preferentially purchase			Meat quality	5	5	Acceptable
36-45	High school	Muslim	Muslim	Meat-eating	Meat-eating	Suburban		RM10,000 - RM29,000	2	3	4		1	2	1	1	1	1	1	1	1	2	6, 8	2	2	2	2	2	1	2	1	2	2	Never	5	4	3	5	5	4	5	Yes	Preferentially purchase					4	Acceptable
18-25	Undergraduate degree	Muslim	Muslim	Meat-eating	Meat-eating	Inner city	53300	Less thanRM10,000	1	3	3		1	2	1	1	1	1	1	1	1	2	2, 5	2	1	2	2	1	2	2	2	2	2
46-55	Certificate/diploma	None	None	Meat-eating	Meat-eating	Suburban	4350	$40,000 - $59,000	3	3	3		1	2	1	1	1	1	1	1	1	1	1, 2, 3, 4, 5, 6, 7, 8, 9, 10	1	1	1	1	1	1	1	1	1	1	Always	1	4	5	5	5	5	1	Yes	Preferentially purchase			Cultural reasons	3	3	Acceptable
26-35	Primary school	Muslim	Muslim	Vegetarian	Vegetarian	Rural		RM10,000 - RM29,000	2	4	5		1	2	1	1	1	1	1	1	1	1	2	2	1	2	2	2	2	2	2	2	2	Yes, only if there is an Imam present	3	4	3	5	3	4	5	Yes	Consider purchasing			Religious reasons	2	3	Acceptable
18-25	Certificate/diploma	Muslim	Muslim	Meat-eating	Meat-eating	Inner city	51000			3	4		1	2	1	1	1	1	1	1	1	1	2, 6, 7, 9	2	1	2	2	2	1	1	2	1	2	Never	5	3	1	5	5	5	1	Yes	Preferentially purchase			Religious reasons	2	5	Acceptable
36-45	Undergraduate degree	Catholic	Catholic	Meat-eating	Meat-eating	Suburban	4128	More than $80,000	5	2	2		1	2	1	1	1	1	1	2	1	2	2, 8	2	1	2	2	2	2	2	1	2	2	Never	5	3	5	5	4	3	3	Yes	Has no influence					3	Acceptable
18-25	Certificate/diploma	Muslim	Muslim	Meat-eating	Meat-eating	Inner city		Less than RM10,000	1	4	4		1	2	1	1	1	1	1	2	1	2		2	2	2	2	2	2	2	2	2	2	Never	5	4	3	5	5	5	4	Yes	Preferentially purchase			Religious reasons	2	3	Acceptable
56-65	High school	Muslim	Muslim	Meat-eating	Meat-eating	Suburban		Less than RM10,000	1	5	5		1	2	1	1	1	1	1	2	1	2	1, 2	1	1	2	2	2	2	2	2	2	2	Yes, only if the stunning process is reversible (ie: the animal could recover if	4	5	5	5	5	5	5	Yes	Preferentially purchase			Religious reasons	2	5	Acceptable
18-25	Undergraduate degree	Muslim	Muslim	Meat-eating	Meat-eating	Inner city	47150	Less than RM10,000	1	3	4		1	2	1	1	1	1	1	2	1	2	2, 8, 10	2	1	2	2	2	2	2	1	2	1	Yes, only if the stunning process is reversible (ie: the animal could recover if	4	4	4	5	4	4	5	Yes	Preferentially purchase			Religious reasons	2	3	Acceptable
18-25	Undergraduate degree	Muslim	Muslim			Inner city		Less than RM10,000	1	4	4		1	2	1	1	1	1	1	2	1	2	2	2	1	2	2	2	2	2	2	2	2	Yes, only if the stunning process is reversible (ie: the animal could recover if	4	5	4	4	5	5	5	Yes	Preferentially purchase			Religious reasons	2	3	Acceptable
26-35	Undergraduate degree	Muslim	Muslim	Meat-eating	Meat-eating	Inner city		Less than RM10,000	1	5	5		1	2	1	1	1	1	1	2	1	1	1, 2, 3, 4, 5, 6, 7, 9	1	1	1	1	1	1	1	2	1	2	Never	5	5	2	5	5	5	5	Yes	Preferentially purchase			Religious reasons	2	4	Acceptable
26-35	Certificate/diploma	Muslim	Muslim	Meat-eating	Meat-eating	Inner city		Less than RM10,000	1	4	4		1	2	1	1	1	1	1	2	1	1	1, 3, 4, 5, 6, 7, 9	1	2	1	1	1	1	1	2	1	2			3	1	5	5	5	5	Yes	Preferentially purchase			Health reasons	4	4	Acceptable
18-25	Undergraduate degree	Muslim	Muslim	Meat-eating	Meat-eating	Inner city	68000	Less than RM10,000	1	4	4		1	2	1	1	1	1	1	2	1	1	1, 3, 4, 5, 6, 7, 9	1	2	1	1	1	1	1	2	1	2	Never	5	5	5	4	5	4	5	Yes	Preferentially purchase			Religious reasons	2	5	Acceptable
18-25	Undergraduate degree	Muslim	Muslim	Meat-eating	Meat-eating	Suburban		Less than RM10,000	1	4	4		1	2	1	1	1	1	1	2	1	1	2, 10	2	1	2	2	2	2	2	2	2	1	Never	5	5	3	5	5	4	4	Yes	Preferentially purchase			Religious reasons	2	3	Acceptable
18-25	No formal education	Muslim	Muslim	Meat-eating	Meat-eating	Suburban		Less than RM10,000	1	5	5		1	2	1	1	1	1	1	2	1	1	2, 5	2	1	2	2	1	2	2	2	2	2	Never	5	4	3	4	3	4	4	Yes	Preferentially purchase			Animal welfare	1	5	Acceptable
18-25	Undergraduate degree	Muslim	Muslim	Meat-eating	Meat-eating	Suburban	21060			4	5		1	2	1	1	1	1	1	2	1	1	2, 10	2	1	2	2	2	2	2	2	2	1	Never	5	5	4	5	5	5	5	Yes	Preferentially purchase					2	Acceptable
26-35	Undergraduate degree	Muslim	Muslim	Meat-eating	Meat-eating	Inner city		Less than RM10,000	1	4	4		1	2	1	1	1	1	1	2	1	1	1, 2, 5, 8	1	1	2	2	1	2	2	1	2	2	Never	5	5	4	5	5	5	5	Yes	Preferentially purchase			Animal welfare	1	5	Acceptable
18-25	Certificate/diploma	Muslim	Muslim	Meat-eating	Meat-eating	Inner city		Less than RM10,000	1	4	4		1	2	1	1	1	1	1	2	1	1		2	2	2	2	2	2	2	2	2	2			5	3	5	5	5		Yes	Preferentially purchase						Acceptable
18-25	High school	Muslim	Muslim	Meat-eating	Meat-eating	Inner city		Less than RM10,000	1	4	5		1	2	1	1	1	1	1	2	1	1	2, 3, 4, 7, 8	2	1	1	1	2	2	1	1	2	2	Never	5	5	5	5	5	5	5	Yes	Preferentially purchase			Animal welfare	1
46-55	High school	Christian	Christian	Meat-eating	Meat-eating	Inner city	46500	Less than RM10,000	1	3	4		1	2	1	1	1	1	1	2	1	1		2	2	2	2	2	2	2	2	2	2	Never	5	5	1	5	5		5	Yes	Preferentially purchase			Religious reasons	2	5	Acceptable
18-25	Certificate/diploma	Muslim	Muslim	Vegetarian	Vegetarian	Rural	9200			4	4		1	2	1	1	1	1	2	1	1	2	1, 2, 3, 4, 5, 6, 8, 9	1	1	1	1	1	1	2	1	1	2	Yes, only if the stunning process is reversible (ie: the animal could recover if	4	3	3	3	3	3	3	Yes	Consider avoiding	Religious reasons	2			3	Acceptable
56-65	High school	Muslim	Muslim	Meat-eating	Meat-eating	Inner city	57000	Less than RM10,000	1	4	5		1	2	1	1	1	1	2	2	1	2	2	2	1	2	2	2	2	2	2	2	2	Yes, only if the stunning process is reversible (ie: the animal could recover if	4	5	3	5	5	5	5	Yes	Preferentially purchase			Religious reasons	2	3	Acceptable
18-25	Certificate/diploma	Muslim	Muslim	Vegetarian	Vegetarian	Inner city	13300	Less than RM10,000	1	4	4		1	2	1	1	1	1	2	2	1	2	1, 3, 4, 5, 6, 9	1	2	1	1	1	1	2	2	1	2	Never	5	4	4	3	4	4	4	Yes	Preferentially purchase			Religious reasons	2	5	Acceptable
46-55	Undergraduate degree	Muslim	Muslim	Meat-eating	Meat-eating	Rural		Less than RM10,000	1	3	5		1	2	1	1	1	1	2	2	1	2	1, 3, 4, 7, 9	1	2	1	1	2	2	1	2	1	2	Never	5
26-35	Undergraduate degree	Muslim	Muslim	Meat-eating	Meat-eating	Inner city		Less thanRM10,000	1	4	4		1	2	1	1	1	1	2	2	1	2	8	2	2	2	2	2	2	2	1	2	2	Never	5	5	3	5	5	5	5	Yes	Preferentially purchase			Religious reasons	2	3	Acceptable
26-35	High school	Buddhist	Buddhist	Meat-eating	Meat-eating	Inner city	56100			3	2		1	2	1	1	1	1	2	2	1	1		2	2	2	2	2	2	2	2	2	2	Never	5	1	1	1	5	1	3	Yes	Has no influence					5	Unacceptable
18-25	Certificate/diploma	Muslim	Muslim	Meat-eating	Meat-eating	Inner city		Less than RM10,000	1	4	4		1	2	1	1	1	2	1	2	2	2	5	2	2	2	2	1	2	2	2	2	2	Never	5	5	5		5	5	5	Yes	Preferentially purchase			Religious reasons	2	5	Acceptable
18-25	Undergraduate degree	None	None	Meat-eating	Meat-eating	Inner city	4068	$20,000 - $39,000	2	4	4		1	2	1	1	1	2	1	2	2	1	3, 4, 7, 10	2	2	1	1	2	2	1	2	2	1	Always	1	3	3	3	4	4	5	Yes	Has no influence					3	Acceptable
66+	Undergraduate degree	None	None	Meat-eating	Meat-eating	Suburban	4207			3	3		1	2	1	1	1	2	1	1	1	2		2	2	2	2	2	2	2	2	2	2	Never	5	5	4	3	5	3	3	Yes	Has no influence					3	Acceptable
56-65	High school	None	None	Meat-eating	Meat-eating	Rural	4802	RM50,000 - RM70,000	4	3	3		1	2	1	1	1	2	1	1	1	1	1, 2, 3, 4, 5, 6, 7, 8, 9	1	1	1	1	1	1	1	1	1	2	Never	5	5	4	2	1	3	1	Yes	Consider avoiding	Animal welfare	1			5	Acceptable
18-25	High school	Muslim	Muslim	Vegetarian	Vegetarian	Inner city	47300	RM10,000 - RM29,000	2	4	3		1	2	1	1	1	2	2	1	2	2	2	2	1	2	2	2	2	2	2	2	2	Never	5	1	5	5	5	5	5	Yes	Preferentially purchase			Religious reasons	2	5	Acceptable
18-25	Certificate/diploma	Muslim	Muslim	Meat-eating	Meat-eating	Inner city	51000			3	3		1	2	1	1	1	2	2	2	1	2	1, 3, 4, 5, 6, 9	1	2	1	1	1	1	2	2	1	2	Never	5	3	1	5	5	5	1	Yes	Consider purchasing			Religious reasons	2	4	Acceptable
36-45	High school	Christian	Christian	Meat-eating	Meat-eating	Suburban	4103			1	1		1	2	1	1	2	1	2	2	2	2	2, 5, 7, 8, 9, 10	2	1	2	2	1	2	1	1	1	1	Always	1	2	2	4	4	3	1	No	Consider avoiding	Cultural reasons	3			4	Acceptable
18-25	Undergraduate degree	Muslim	Muslim	Meat-eating	Meat-eating	Inner city	77300			4	4		1	2	1	1	2	1	2	2	2	2	9	2	2	2	2	2	2	2	2	1	2	Yes, only if the stunning process is reversible (ie: the animal could recover if	4	5	4	5	5	5	5	Yes	Preferentially purchase			Religious reasons	2	4	Acceptable
18-25	Undergraduate degree	Muslim	Muslim	healthy food	healthy food	Inner city		Less than RM10,000	1	5	4		1	2	1	1	2	1	2	2	2	2	2, 5	2	1	2	2	1	2	2	2	2	2	Yes, only if the stunning process is reversible (ie: the animal could recover if	4	5	5	5	5	5	5	Yes	Preferentially purchase			Religious reasons	2	3	Acceptable
26-35	Post-graduate degree	Muslim	Muslim	Meat-eating	Meat-eating	Inner city	47000	RM50,000 - RM70,000	4	4	3		1	2	1	1	2	1	2	2	2	2	2, 5, 8	2	1	2	2	1	2	2	1	2	2	Never	5	2	4	5	5	5	5	Yes	Preferentially purchase			Religious reasons	2	4	Acceptable
46-55	High school	Muslim	Muslim			Suburban		Less than RM10,000	1	3	3		1	2	1	1	2	1	2	2	2	2	2, 9	2	1	2	2	2	2	2	2	1	2	Never	5			5	5	5		Yes	Preferentially purchase			Religious reasons	2	3	Acceptable
18-25	Undergraduate degree	Muslim	Muslim	Meat-eating	Meat-eating	Inner city		Less than RM10,000	1	3	3		1	2	1	1	2	1	2	2	2	2	1, 3, 4, 6	1	2	1	1	2	1	2	2	2	2	Yes, only if the stunning process is reversible (ie: the animal could recover if	4	3	3	5	3	5	3	Yes	Preferentially purchase			Health reasons	4	5	Acceptable
36-45	High school	Muslim	Muslim	Meat-eating	Meat-eating	Inner city	53300	Less than RM10,000	1	5	5		1	2	1	1	2	1	2	2	2	2		2	2	2	2	2	2	2	2	2	2							5		Yes	Preferentially purchase			Religious reasons	2	3	Acceptable
18-25	High school	None	None	Meat-eating	Meat-eating	Suburban	4103	Less than $20,000	1	4	3		1	2	1	1	2	1	1	2	2	2	2, 5, 8	2	1	2	2	1	2	2	1	2	2	Yes, only if the stunning process is reversible (ie: the animal could recover if	4	4	4	4	4	3	2	Yes	Has no influence					3	Acceptable
36-45	Post-graduate degree	Atheist	Atheist	Meat-eating	Meat-eating	Inner city	4001	More than $80,000	5	4	4		1	2	1	1	2	1	1	2	2	2	2, 5, 8	2	1	2	2	1	2	2	1	2	2	Yes, only if the stunning process is reversible (ie: the animal could recover if	4	4	4	5	4	4	2	Yes	Consider purchasing			Meat quality	5	3	Acceptable
56-65	Undergraduate degree	Christian	Christian	Meat-eating	Meat-eating	Suburban				4	4		1	2	1	1	2	1	1	2	2	2	2, 5, 8	2	1	2	2	1	2	2	1	2	2	Yes, only if the stunning process is reversible (ie: the animal could recover if	4	3	4	4	4	3	2	No, haven't had the opportunity	Has no influence					3	Acceptable
56-65	High school	Christian	Christian	Meat-eating	Meat-eating	Rural		$60,000 - $80,000	4	5	5		1	2	1	1	2	1	1	2	2	2	1, 2, 3, 4, 5, 6, 7, 8	1	1	1	1	1	1	1	1	2	2	Yes, only if the stunning process is reversible (ie: the animal could recover if	4	2	4	4	5	3	1	No, haven't had the opportunity	Has no influence					4	Acceptable
26-35	Post-graduate degree	None	None	Meat-eating	Meat-eating	Suburban	4005	More than $80,000	5	5	5		1	2	1	1	2	1	1	2	2	2	1, 2, 3, 4, 5, 6, 7, 8	1	1	1	1	1	1	1	1	2	2	Yes, only if the stunning process is reversible (ie: the animal could recover if	4	3	4	5	4	4	2	Yes	Has no influence					4	Acceptable
18-25	Certificate/diploma	None	None	Vegetarian	Vegetarian	Suburban	4067	$60,000 - $80,000	4	5	5		1	2	1	1	2	1	1	2	2	2	2, 5, 8	2	1	2	2	1	2	2	1	2	2	Yes, only if the stunning process is reversible (ie: the animal could recover if	4	5	4	5	5	3	1	Yes	Has no influence					3	Acceptable
36-45	Undergraduate degree	None	None	Meat-eating	Meat-eating	Suburban		More than $80,000	5	2	4		1	2	1	1	2	1	1	2	2	2	2, 5, 8	2	1	2	2	1	2	2	1	2	2	Yes, only if the stunning process is reversible (ie: the animal could recover if	4	4	3	5	5	3	1	Yes	Consider purchasing			Friends	7	4	Acceptable
46-55	High school	None	None	Meat-eating	Meat-eating	Suburban		More than $80,000	5	2	2		1	2	1	1	2	1	1	2	2	2	2, 5, 8	2	1	2	2	1	2	2	1	2	2	Yes, only if the stunning process is reversible (ie: the animal could recover if	4	4	4	4	4	4	2	No, haven't had the opportunity	Has no influence					3	Acceptable
18-25	High school	None	None	Meat-eating	Meat-eating	Suburban	4102	Less than $20,000	1	2	2		1	2	1	1	2	1	1	2	2	2	2, 5, 8	2	1	2	2	1	2	2	1	2	2	Always	1	4	4	5	5	3	1	Yes	Has no influence					3	Acceptable
66+	High school	Christian	Christian	Meat-eating	Meat-eating	Rural		$60,000 - $80,000	4	3	5		1	2	1	1	2	1	1	2	2	2	2, 5, 8	2	1	2	2	1	2	2	1	2	2	Yes, only if the stunning process is reversible (ie: the animal could recover if	4	1	5	4	5	3	2	No, haven't had the opportunity, No, because of cultural differences, No, becaus	Consider avoiding	Religious reasons	2			3	Acceptable
18-25	Undergraduate degree	None	None	Vegan	Vegan	Inner city	4000	Less than $20,000	1	2	4		1	2	1	1	2	1	1	2	2	2	2, 5, 8	2	1	2	2	1	2	2	1	2	2	Yes, only if the stunning process is reversible (ie: the animal could recover if	4	5	3	4	5	2	1	Yes	Has no influence					4	Acceptable
26-35	Undergraduate degree	None	None	Meat-eating	Meat-eating	Inner city	4001	More than $80,000	5	3	3		1	2	1	1	2	1	1	2	2	2	2, 5, 8	2	1	2	2	1	2	2	1	2	2	Yes, only if the stunning process is reversible (ie: the animal could recover if	4	4	5	5	5	4	1	No, haven't had the opportunity	Consider purchasing			Meat quality	5	4	Acceptable
18-25	High school	Christian	Christian	Meat-eating	Meat-eating	Suburban		Less than $20,000	1	5	5		1	2	1	1	2	1	1	2	2	2	2, 5, 8	2	1	2	2	1	2	2	1	2	2	Yes, only if the stunning process is reversible (ie: the animal could recover if	4	5	5	5	5	3	1	Yes	Has no influence					3	Acceptable
18-25	High school	Spiritual	Other	Vegan	Vegan	Suburban		$40,000 - $59,000	3	5	5		1	2	1	1	2	1	1	2	2	2	2, 5	2	1	2	2	1	2	2	2	2	2	Yes, only if the stunning process is reversible (ie: the animal could recover if	4	5	1	5	5	3	1	Yes	Has no influence					4	Acceptable
36-45	High school	Muslim	Muslim	Meat-eating	Meat-eating	Suburban	4067			5	5		1	2	1	1	2	1	1	2	2	2	2, 5	2	1	2	2	1	2	2	2	2	2	Yes, only if the stunning process is reversible (ie: the animal could recover if	4	3	3	5	4	5	4	Yes	Preferentially purchase			Religious reasons	2	4	Acceptable
18-25	Undergraduate degree	None	None	Meat-eating	Meat-eating	Suburban	4069	Less than $20,000	1	4	4		1	2	1	1	2	1	1	2	2	2	5	2	2	2	2	1	2	2	2	2	2	Yes, only if the stunning process is reversible (ie: the animal could recover if	4	5	5	5	5	3	1	Yes	Has no influence					4	Acceptable
18-25	Undergraduate degree	None	None	Meat-eating	Meat-eating	Rural	4341	Less than $20,000	1	4	4		1	2	1	1	2	1	1	2	2	2	5	2	2	2	2	1	2	2	2	2	2	Yes, only if the stunning process is reversible (ie: the animal could recover if	4	5	5	5	5	3	1	Yes	Has no influence					4	Acceptable
18-25	Post-graduate degree	Atheist	Atheist	Meat-eating	Meat-eating	Suburban	3011	$40,000 - $59,000	3	4	2		1	2	1	1	2	1	1	2	2	2	2, 5, 8	2	1	2	2	1	2	2	1	2	2	Yes, only if the stunning process is reversible (ie: the animal could recover if	4	4	2	5	4	3	2	Yes	Has no influence					3	Acceptable
36-45	High school	None	None	Vegetarian	Vegetarian	Inner city	4005	More than $80,000	5	5	5		1	2	1	1	2	1	1	2	2	2	2, 5, 8	2	1	2	2	1	2	2	1	2	2	Yes, only if the stunning process is reversible (ie: the animal could recover if	4	5	5	5	5	2	1	Yes	Consider avoiding	Meat quality	5			3	Acceptable
18-25	High school	None	None	Meat-eating	Meat-eating	Suburban		Less than $20,000	1	4	3		1	2	1	1	2	1	1	2	2	2	1, 5	1	2	2	2	1	2	2	2	2	2	Yes, only if the stunning process is reversible (ie: the animal could recover if	4	4	2	2	5	5	4	Yes	Has no influence					3	Acceptable
18-25	Certificate/diploma	Christian	Christian	Meat-eating	Meat-eating	Suburban	4500	$60,000 - $80,000	4	3	5		1	2	1	1	2	1	1	2	2	2	1, 2, 3, 4, 5, 6, 7, 8	1	1	1	1	1	1	1	1	2	2	Yes, only if the stunning process is reversible (ie: the animal could recover if	4	5	5	5	5	3	3	Yes	Consider purchasing			Health reasons	4	3	Acceptable
26-35	Certificate/diploma	None	None	Meat-eating	Meat-eating	Suburban	4006	More than $80,000	5	3	1		1	2	1	1	2	1	1	2	2	2	2, 5, 8	2	1	2	2	1	2	2	1	2	2	Always	1	4	4	4	4	3	2	Yes	Has no influence					3	Acceptable
18-25	Undergraduate degree	Muslim	Muslim	Vegetarian	Vegetarian	Suburban	4120	Less than $20,000	1	5	5		1	2	1	1	2	1	1	2	2	2	2, 5, 8, 9	2	1	2	2	1	2	2	1	1	2	Yes, only if the stunning process is reversible (ie: the animal could recover if	4	3	4	5	4	4	4	Yes	Preferentially purchase			Religious reasons	2	4	Acceptable
66+	Certificate/diploma	Christian	Christian	Meat-eating	Meat-eating	Suburban	4075			4	4		1	2	1	1	2	1	1	2	2	2	2, 9	2	1	2	2	2	2	2	2	1	2	Yes, only if the stunning process is reversible (ie: the animal could recover if	4	3	5	1	4	3	3	No, No, because of cultural differences, No, because of religious views	Preferentially avoid	Don't support Islam	7			5	Unacceptable
46-55	Post-graduate degree	Muslim	Muslim	Meat-eating	Meat-eating	Suburban	4128	More than $80,000	5	5	5		1	2	1	1	2	1	1	2	2	2	2, 5, 8, 9	2	1	2	2	1	2	2	1	1	2	Yes, only if the stunning process is reversible (ie: the animal could recover if	4	5	5	5	5	5	4	Yes	Preferentially purchase			Religious reasons	2	4	Acceptable
18-25	Undergraduate degree	Hindu	Hindu	Vegetarian	Vegetarian	Inner city	4068	Less than $20,000	1	3	3		1	2	1	1	2	1	1	2	2	2	2, 5, 8, 9	2	1	2	2	1	2	2	1	1	2	Yes, only if the stunning process is reversible (ie: the animal could recover if	4	5	5	5	5	4	2	Yes	Preferentially purchase			Health reasons	4	4	Acceptable
18-25	Undergraduate degree	Atheist	Atheist	Meat-eating	Meat-eating	Suburban	4557	$60,000 - $80,000	4	3	3		1	2	1	1	2	1	1	2	2	2	2, 5, 8, 9, 10	2	1	2	2	1	2	2	1	1	1	Yes, only if the stunning process is reversible (ie: the animal could recover if	4	5	4	3	5	3	1	Yes	Has no influence					4	Acceptable
26-35	Undergraduate degree	Muslim	Muslim	Meat-eating	Meat-eating	Rural		RM10,000 - RM29,000	2	5	5		1	2	1	1	2	1	1	2	2	2	1, 2	1	1	2	2	2	2	2	2	2	2	Never	5	4	4	5	4	5		Yes	Preferentially purchase			Religious reasons	2	3	Acceptable
18-25	Undergraduate degree	Muslim	Muslim	Meat-eating	Meat-eating	Inner city	55100	Less than RM10,000	1	4	4		1	2	1	1	2	1	1	2	2	2	2, 5	2	1	2	2	1	2	2	2	2	2	Never	5	5	3	5	5	4	4	Yes	Preferentially purchase			Religious reasons	2	4	Acceptable
18-25	Undergraduate degree	Muslim	Muslim	Meat-eating	Meat-eating	Inner city	58000	RM30,000 - RM49,000	3	4	3		1	2	1	1	2	1	1	2	2	2	2, 9	2	1	2	2	2	2	2	2	1	2	Never	5	3	3	3	4	4	5	Yes	Preferentially purchase			Religious reasons	2	3	Acceptable
26-35	High school	Hindu	Hindu	Meat-eating	Meat-eating	Inner city		RM30,000 - RM49,000	3	3	2		1	2	1	1	2	1	1	2	2	2	3, 4, 6, 7	2	2	1	1	2	1	1	2	2	2	Never	5	5	5	5	5	3	5	Yes	Has no influence					3	Acceptable
36-45	High school	Muslim	Muslim	Meat-eating	Meat-eating	Rural	81000	Less than RM10,000	1	4	4		1	2	1	1	2	1	1	2	2	2	2, 5	2	1	2	2	1	2	2	2	2	2	Yes, only if the stunning process is reversible (ie: the animal could recover if	4	3	4	5	4	4	4	Yes	Preferentially purchase					4	Acceptable
46-55	High school	Muslim	Muslim	Meat-eating	Meat-eating	Rural	81000	RM10,000 - RM29,000	2	4	5		1	2	1	1	2	1	1	2	2	2	2, 5	2	1	2	2	1	2	2	2	2	2	Yes, only if the stunning process is reversible (ie: the animal could recover if	4	4	4	5	4	4	4	Yes	Preferentially purchase					4	Acceptable
18-25	High school	Muslim	Muslim	Meat-eating	Meat-eating	Rural	81000	Less than RM10,000	1	3	3		1	2	1	1	2	1	1	2	2	2	2, 5	2	1	2	2	1	2	2	2	2	2	Yes, only if the stunning process is reversible (ie: the animal could recover if	4	3	3	5	4	4	4	Yes	Preferentially purchase					3	Acceptable
26-35	Undergraduate degree	Muslim	Muslim	Meat-eating	Meat-eating	Inner city	43600	Less than RM10,000	1	4	5		1	2	1	1	2	1	1	2	2	2	2	2	1	2	2	2	2	2	2	2	2	Never	5	5	5	5	5	5	5	Yes	Preferentially purchase			Animal welfare	1	3	Acceptable
36-45	Undergraduate degree	Muslim	Muslim	Meat-eating	Meat-eating	Inner city	47650	More than RM70,000	5	5	4		1	2	1	1	2	1	1	2	2	2	9, 10	2	2	2	2	2	2	2	2	1	1	Never	5	4	4	5	4	5	4	Yes	Preferentially purchase			Religious reasons	2	5	Unacceptable
26-35	Certificate/diploma	Muslim	Muslim	Meat-eating	Meat-eating	Inner city		RM10,000 - RM29,000	2	4	4		1	2	1	1	2	1	1	2	2	2	2, 5, 9	2	1	2	2	1	2	2	2	1	2	Always	1	4	4	5	5	5	5	Yes	Preferentially purchase					4	Acceptable
18-25	High school	Muslim	Muslim	Meat-eating	Meat-eating	Suburban		Less than RM10,000	1	5	4		1	2	1	1	2	1	1	2	2	2	2, 5, 8	2	1	2	2	1	2	2	1	2	2	Never	5	4	3	5	5	4	5	Yes	Preferentially purchase			Religious reasons	2	2	Acceptable
26-35	Undergraduate degree	Muslim	Muslim	Meat-eating	Meat-eating	Inner city				4	4		1	2	1	1	2	1	1	2	2	2	2, 9	2	2	2	2	2	2	2	2	1	2	Never	5	4	3	5	5	5	5		Preferentially purchase			Animal welfare	1	3	Acceptable
18-25	Certificate/diploma	Muslim	Muslim	Meat-eating	Meat-eating	Inner city		Less thanRM10,000	1	3	3		1	2	1	1	2	1	1	2	2	2	2, 8	2	1	2	2	2	2	2	1	2	2	Never	5	4	4	5	5	5	3	Yes	Preferentially purchase					4	Acceptable
26-35	Undergraduate degree	None	None	Meat-eating	Meat-eating	Inner city	4000	More than $80,000	5	3	3		1	2	1	1	2	1	1	2	2	1	2, 5, 8	2	1	2	2	1	2	2	1	2	2	Always	1	4	4	5	5	3	1	No, haven't had the opportunity	Consider avoiding	Animal welfare	1			4	Acceptable
46-55	High school	Christian	Christian	Meat-eating	Meat-eating	Suburban	4343	$21,000 - $39,000	2	3	4		1	2	1	1	2	1	1	2	2	1	5, 8, 9	2	2	2	2	1	2	2	1	1	2	Never	5	4	3	3	4	4	2	No, haven't had the opportunity	Has no influence					2	Acceptable
46-55	High school	Hindu	Hindu	Meat-eating	Meat-eating	Suburban		RM30,000 - RM49,000	3	3	3		1	2	1	1	2	1	1	2	2	1		2	2	2	2	2	2	2	2	2	2	Never	5	5	1	5	5	5	5	Yes	Preferentially purchase			Health reasons	4	3	Acceptable
18-25	Certificate/diploma	Christian	Christian	Meat-eating	Meat-eating	Suburban	89007			2	1		1	2	1	1	2	1	1	2	2	1	2, 8	2	1	2	2	2	2	2	1	2	2	Yes, only if the stunning process is reversible (ie: the animal could recover if	4	5	2	5	5	4	2	Yes	Has no influence					3	Acceptable
46-55	High school	Christian	Christian	Meat-eating	Meat-eating	Suburban		More than $80,000	5	4	4		1	2	1	1	2	1	1	1	2	2	2, 5, 9	2	1	2	2	1	2	2	2	1	2	Yes, only if the stunning process is reversible (ie: the animal could recover if	4	4	2	4	5	3	1	No, haven't had the opportunity	Has no influence					4	Acceptable
36-45	Post-graduate degree	Christian	Christian	Meat-eating	Meat-eating	Suburban		More than $80,000	5	2	2		1	2	1	1	2	1	1	1	2	2	2, 5	2	1	2	2	1	2	2	2	2	2	Yes, only if the stunning process is reversible (ie: the animal could recover if	4	3	3	5	4	3	2	Yes	Has no influence					3	Acceptable
18-25	Undergraduate degree	None	None	Meat-eating	Meat-eating	Suburban	4067	Less than $20,000	1	1	1		1	2	1	1	2	1	1	1	2	2	2, 5	2	1	2	2	1	2	2	2	2	2	Always	1	4	5	5	4	3	1	Yes	Has no influence					3	Acceptable
26-35	Undergraduate degree	Christian	Christian	Meat-eating	Meat-eating	Suburban	4122	More than $80,000	5	2	2		2	2	2	2	2	2	2	2	2	2	2, 5	2	1	2	2	1	2	2	2	2	2	Yes, only if the stunning process is reversible (ie: the animal could recover if	4	4	4	5	4	3	2	No, haven't had the opportunity	Has no influence					4	Acceptable
18-25	Post-graduate degree	None	None	Meat-eating	Meat-eating	Suburban	4120	More than $80,000	5	3	3		1	2	1	1	2	1	1	1	2	2	2, 5	2	1	2	2	1	2	2	2	2	2	Yes, only if the stunning process is reversible (ie: the animal could recover if	4	3	3	3	3	3	2	No, haven't had the opportunity	Has no influence					4	Acceptable
26-35	Undergraduate degree	Christian	Christian	Meat-eating	Meat-eating	Inner city	4000	More than $80,000	5	3	3		1	2	1	1	2	1	1	1	2	2	2, 5	2	1	2	2	1	2	2	2	2	2	Yes, only if the stunning process is reversible (ie: the animal could recover if	4	4	4	4	4	3	3	Yes	Consider purchasing			If Muslim friends were over	7	3	Acceptable
46-55	Certificate/diploma	Christian	Christian	Meat-eating	Meat-eating	Suburban		More than $80,000	5	3	3		1	2	1	1	2	1	1	1	2	2	1, 2, 3, 4, 5, 6, 7, 8	1	1	1	1	1	1	1	1	2	2	Always	1	4	4	4	4	3	3	No, haven't had the opportunity	Has no influence					4	Acceptable
18-25	Post-graduate degree	Christian	Christian	Meat-eating	Meat-eating	Suburban	4170	$60,000 - $80,000	4	4	3		1	2	1	1	2	1	1	1	2	2	2, 5	2	1	2	2	1	2	2	2	2	2	Yes, only if the stunning process is reversible (ie: the animal could recover if	4	5	5	5	5	3	4	Yes	Has no influence					3	Acceptable
46-55	Post-graduate degree	None	None	Meat-eating	Meat-eating	Inner city		$20,000 - $39,000	2	3	3		1	2	1	1	2	1	1	1	2	2	2, 5, 9	2	1	2	2	1	2	2	2	1	2	Yes, only if the stunning process is reversible (ie: the animal could recover if	4	5	5	3	3	3	3	No	Has no influence					3	Acceptable
26-35	Undergraduate degree	None	None	Meat-eating	Meat-eating	Suburban	4032	$60,000 - $80,000	4	3	3		1	2	1	1	2	1	1	1	2	1	2, 5	2	1	2	2	1	2	2	2	2	2	Never	5	4	4	4	4	3	1	No	Has no influence					3	Acceptable
18-25	Undergraduate degree	Christian	Christian							3	3		1	2	1	1	2	1	1	1	2	1		2	2	2	2	2	2	2	2	2	2			4	4	4	5	3	5	Yes	Has no influence					3	Acceptable
56-65	Certificate/diploma	Christian	Christian	Meat-eating	Meat-eating					3	3		1	2	1	1	2	1	1	1	1	2	1, 2, 3, 4, 5, 6, 7, 8, 9	1	1	1	2	1	1	1	1	1	2	Yes, only if the stunning process is reversible (ie: the animal could recover if	4	2	4	2	4	3	3	No	Consider avoiding					3	Acceptable
56-65	High school	Christian	Christian	Meat-eating	Meat-eating	Suburban	4152	More than $80,000	5	4	4		1	2	1	1	2	1	1	1	1	2	2, 5	2	1	2	2	1	2	2	2	2	2	Never	5	3	4	2	5	2	1	No	Preferentially avoid	Religious reasons	2			3	Acceptable
18-25	Certificate/diploma	None	None	Vegetarian	Vegetarian	Suburban	4035	$40,000 - $59,000	3	1	2		1	2	1	1	2	1	1	1	1	2	2, 5	2	1	2	2	1	2	2	2	2	2	Always	1	5	4	5	5	1	1	No	Preferentially avoid	Animal welfare	1			4	Acceptable
26-35	Certificate/diploma	Christian	Christian	Meat-eating	Meat-eating	Suburban	4350	$60,000 - $80,000	4	4	3		1	2	1	1	2	1	1	1	1	2	2, 5	2	1	2	2	1	2	2	2	2	2	Always	1	4	4	4	5	2	1	Yes	Consider purchasing			Friends	7	3	Acceptable
36-45	High school			Meat-eating	Meat-eating	Rural	4343	RM10,000 - RM29,000	2	3	4		1	2	1	1	2	1	1	1	1	2		2	2	2	2	2	2	2	2	2	2	Yes, only if there is an Imam present	3	5	1	1	4	3	1	No	Consider avoiding					3	Unacceptable
26-35	High school	Muslim	Muslim	Meat-eating	Meat-eating	Rural	53100	Less than RM10,000	1	3	5		1	2	1	1	2	1	1	1	1	2		2	2	2	2	2	2	2	2	2	2	Never	5	1	3	5	5	5		Yes	Preferentially purchase			Religious reasons	2	3	Acceptable
46-55	Undergraduate degree	Muslim	Muslim	Meat-eating	Meat-eating	Inner city	50480	More than RM70,000	5	4	4		1	2	1	1	2	1	1	1	1	2	2, 5, 10	2	1	2	2	1	2	2	2	2	1	Never	5	5	4	5	5	3	4	Yes	Preferentially purchase			Religious reasons	2	3	Acceptable
56-65	High school	Muslim	Muslim	Meat-eating	Meat-eating	Inner city		Less than RM10,000	1	3	3		1	2	1	1	2	1	1	1	1	2	1, 2	1	1	2	2	2	2	2	2	2	2	Yes, only if the stunning process is reversible (ie: the animal could recover if	4	3	5	5	5	5	5	Yes	Preferentially purchase			Religious reasons	2	3	Acceptable
26-35	Undergraduate degree	Muslim	Muslim	Meat-eating	Meat-eating	Inner city		RM30,000 - RM49,000	3	4	4		1	2	1	1	2	1	1	1	1	2	2, 5	2	1	2	2	1	2	2	2	2	2	Never	5		4	5	5	5	5	Yes	Preferentially purchase			Religious reasons	2	3	Acceptable
26-35	High school	Muslim	Muslim	Meat-eating	Meat-eating	Suburban	47130	RM10,000 - RM29,000	2	4	3		1	2	1	1	2	1	1	1	1	2	2, 5	2	1	2	2	1	2	2	2	2	2	Yes, only if the stunning process is reversible (ie: the animal could recover if	4	5	4	5	5	5	5		Preferentially purchase			Religious reasons	2	5	Acceptable
18-25	Undergraduate degree	None	None	Meat-eating	Meat-eating	Suburban	4120	$40,000 - $59,000	3	1	1		1	2	1	1	2	1	1	1	1	1	2, 5	2	1	2	2	1	2	2	2	2	2	Always	1	4	4	4	4	3	2	No	Has no influence					3	Acceptable
18-25	Undergraduate degree	Muslim	Muslim	Meat-eating	Meat-eating	Inner city	10150			4	5		1	2	1	1	2	1	1	1	1	1	1, 3, 4, 6, 7, 8, 9, 10	1	2	1	1	2	1	1	1	1	1	Never	5	3	3	5	5	5	1	Yes	Preferentially purchase			Religious reasons	2	3	Acceptable
18-25	Undergraduate degree	Muslim	Muslim	Meat-eating	Meat-eating	Rural	28000			5	5		1	2	1	1	2	1	1	1	1	1	2, 5	2	1	2	2	1	2	2	2	2	2	Never	5	3	3	5	5	5	5	Yes	Preferentially purchase			Religious reasons	2	4	Acceptable
56-65	Certificate/diploma	Christian	Christian	Meat-eating	Meat-eating	Suburban		More than $80,000	5	4	4		1	2	1	1	2	1	1	2	1	2	1, 2, 3, 4, 5, 6, 7, 8, 9	1	1	1	1	1	1	1	1	1	2	Yes, only if the stunning process is reversible (ie: the animal could recover if	4	4	3	4	4	3	2	No, haven't had the opportunity	Consider avoiding	Money	7			4	Acceptable
56-65	High school	None	None	Meat-eating	Meat-eating	Suburban	4101	$40,000 - $59,000	3	4	4		1	2	1	1	2	1	1	2	1	2	8	2	2	2	2	2	2	2	1	2	2	Yes, only if the stunning process is reversible (ie: the animal could recover if	4	3	3	4	5	3	1	No, because of cultural differences	Consider avoiding	Cultural reasons	3			4	Acceptable
18-25	Undergraduate degree	Christian	Christian	Meat-eating	Meat-eating	Suburban	4152	Less than $20,000	1	3	2		1	2	1	1	2	1	1	2	1	2	2, 5, 8	2	1	2	2	1	2	2	1	2	2	Never	5	5	5	5	5	3	1	No, because of religious views	Consider avoiding	Religious reasons	2			3	Acceptable
26-35	Undergraduate degree	Hindu	Hindu	Vegetarian	Vegetarian	Suburban	4007	More than $80,000	5	4	5		1	2	1	1	2	1	1	2	1	2	5	2	2	2	2	1	2	2	2	2	2	Yes, only if the stunning process is reversible (ie: the animal could recover if	4	4	4	5	4	3	4	Yes	Consider avoiding	Religious reasons	2			3	Acceptable
18-25	Undergraduate degree	Muslim	Muslim	Meat-eating	Meat-eating	Inner city	4000	Less than $20,000	1	5	4		1	2	1	1	2	1	1	2	1	2		2	2	2	2	2	2	2	2	2	2	Yes, only if the stunning process is reversible (ie: the animal could recover if	4	4	4	5	5	4	4	Yes	Preferentially purchase			Religious reasons	2	3	Acceptable
36-45	Undergraduate degree	Atheist	Atheist	Meat-eating	Meat-eating	Suburban	4051	More than $80,000	5	5	4		1	2	1	1	2	1	1	2	1	2	2, 5, 8	2	1	2	2	1	2	2	1	2	2	Yes, only if the stunning process is reversible (ie: the animal could recover if	4	3	4	5	5	2	3	Yes	Consider avoiding	Animal welfare and meat quality				4	Acceptable
18-25	Undergraduate degree	Atheist	Atheist	Meat-eating	Meat-eating	Suburban	4064	$20,000 - $39,000	2	3	3		1	2	1	1	2	1	1	2	1	2		2	2	2	2	2	2	2	2	2	2	Always	1	4	4	4	4	3	3	No, haven't had the opportunity	Has no influence					4	Acceptable
26-35	High school	None	None	Meat-eating	Meat-eating	Suburban	4109	More than $80,000	5	1	1		1	2	1	1	2	1	1	2	1	2	2, 5, 8, 10	2	1	2	2	1	2	2	1	2	1	Never	5	5	5	3	5	3	1	Yes	Has no influence					5	Acceptable
26-35	Undergraduate degree	Anglican	Other	Meat-eating	Meat-eating	Suburban				2	5		1	2	1	1	2	1	1	2	1	2	2, 5, 8	2	1	2	2	1	2	2	1	2	2	Yes, only if the stunning process is reversible (ie: the animal could recover if	4	5	5	1	5	1	1	No	Preferentially avoid	Animal welfare	1			5	Acceptable
18-25	Undergraduate degree	Buddhist	Buddhist	Vegan	Vegan	Suburban		Less than $20,000	1	2	4		1	2	1	1	2	1	1	2	1	2		2	2	2	2	2	2	2	2	2	2	Yes, only if the stunning process is reversible (ie: the animal could recover if	4	5	5	5	5	3	1	Yes	Has no influence					3	Acceptable
26-35	Undergraduate degree	Muslim	Muslim	Meat-eating	Meat-eating	Inner city	41200	Less than RM10,000	1	5	5		1	2	1	1	2	1	1	1	1	2	1, 2, 3, 4, 5, 7, 8	1	1	1	1	1	2	1	1	2	2	Never	5	4	3	5	5	5								3	Acceptable
18-25	Undergraduate degree	Muslim	Muslim	Meat-eating	Meat-eating	Inner city	70450			5	5		1	2	1	1	2	1	1	2	1	2	1, 5, 8, 9	1	2	2	2	1	2	2	1	1	2	Never	5	3	3	5	5	5		Yes	Preferentially purchase			Animal welfare	1	3	Acceptable
18-25	High school	Muslim	Muslim	Meat-eating	Meat-eating	Inner city	40000	Less than RM10,000	1	4	4		1	2	1	1	2	1	1	2	1	2	2	2	1	2	2	2	2	2	2	2	2			5	3	5	4	5	4	Yes	Preferentially purchase			Religious reasons	2	3	Acceptable
18-25	Certificate/diploma	Muslim	Muslim	Meat-eating	Meat-eating	Inner city	46150	Less than RM10,000	1	5	5		1	2	1	1	2	1	1	2	1	2	2, 5	2	1	2	2	1	2	2	2	2	2	Never	5	5	3	5	5	5	5	Yes	Preferentially purchase					4	Acceptable
18-25	High school	Muslim	Muslim	Meat-eating	Meat-eating	Inner city	47800	Less than RM10,000	1	5	5		1	2	1	1	2	1	1	2	1	2	2, 4, 5	2	1	2	1	1	2	2	2	2	2	Never	5	5	5	5	5	5	5	Yes	Preferentially purchase					5	Acceptable
26-35	Certificate/diploma	Muslim	Muslim	Meat-eating	Meat-eating	Inner city	47100	RM10,000 - RM29,000	2	4	3		1	2	1	1	2	1	1	2	1	2	2, 5	2	1	2	2	1	2	2	2	2	2	Never	5	4	4	5	5	5	5	Yes	Preferentially purchase			Religious reasons	2	5	Acceptable
36-45	Certificate/diploma	Muslim	Muslim	Meat-eating	Meat-eating	Inner city	51000	RM50,000 - RM70,000	4	4	4		1	2	1	1	2	1	1	2	1	2	2	2	1	2	2	2	2	2	2	2	2	Yes, only if the stunning process is reversible (ie: the animal could recover if	4	4	3	5	5	5	5	Yes	Preferentially purchase			Religious reasons	2	4	Acceptable
26-35	Undergraduate degree	Muslim	Muslim	Meat-eating	Meat-eating	Suburban		Less than RM10,000	1	5	5		1	2	1	1	2	1	1	2	1	2		2	2	2	2	2	2	2	2	2	2	Never	5	4	4	5	4	5	5	Yes	Preferentially purchase			Religious reasons	2	3	Acceptable
26-35	Undergraduate degree	Muslim	Muslim	Meat-eating	Meat-eating	Inner city	50470	Less than RM10,000	1	3	3		1	2	1	1	2	1	1	2	1	2	7, 8	2	2	2	2	2	2	1	1	2	2	Never	5	2	3	4	4	4	3	Yes	Preferentially purchase			Meat quality	5	4	Acceptable
18-25	Undergraduate degree	Muslim	Muslim	Meat-eating	Meat-eating	Rural	32600	Less than RM10,000	1	4	4		1	2	1	1	2	1	1	2	1	2	5, 8	2	2	2	2	1	2	2	1	2	2	Never	5	5	5	5	5	4	3	Yes	Preferentially purchase			Religious reasons	2	4	Acceptable
18-25	Undergraduate degree	Muslim	Muslim	Meat-eating	Meat-eating	Inner city	48300	Less than RM10,000	1	5	5		1	2	1	1	2	1	1	2	1	2	2, 5, 8	2	1	2	2	1	2	2	1	2	2	Never	5	4	3	5	5	5	2	Yes	Preferentially purchase					4	Acceptable
26-35	Undergraduate degree	Muslim	Muslim	Meat-eating	Meat-eating	Inner city	43000	RM30,000 - RM49,000	3	4	3		1	2	1	1	2	1	1	2	1	2	2, 5	2	1	2	2	1	2	2	2	2	2	Never	5	5	5	5	5	5	5	Yes	Preferentially purchase			Religious reasons	2	3	Acceptable
36-45	Undergraduate degree	Muslim	Muslim	Meat-eating	Meat-eating	Suburban		RM30,000 - RM49,000	3	4	4		1	2	1	1	2	1	1	2	1	2	2, 5, 8	2	1	2	2	1	2	2	1	2	2	Yes, only if the stunning process is reversible (ie: the animal could recover if	4	5	5	5	5	5	5	Yes	Preferentially purchase			Health reasons	4	3	Acceptable
26-35	Undergraduate degree	Muslim	Muslim	Meat-eating	Meat-eating	Rural	43700	RM30,000 - RM49,000	3	5	5		1	2	1	1	2	1	1	2	1	2	2, 5	2	1	2	2	1	2	2	2	2	2	Yes, only if the stunning process is reversible (ie: the animal could recover if	4	5	4	5	5	5	5	Yes	Preferentially purchase			Health reasons	4	5	Acceptable
18-25	Certificate/diploma	Muslim	Muslim	Meat-eating	Meat-eating	Rural		Less than RM10,000	1	5	4		1	2	1	1	2	1	1	2	1	2	1, 2, 5, 8	1	1	2	2	1	2	2	1	2	2	Never	5	5	4	5	5	5	4	Yes	Preferentially purchase			Animal welfare	1	2	Acceptable
18-25	Undergraduate degree	Muslim	Muslim	Meat-eating	Meat-eating	Inner city		Less than RM10,000	1	4	4		1	2	1	1	2	1	1	2	1	2	2, 5, 8	2	1	2	2	1	2	2	1	2	2	Never	5	4	4	5	4	5	4	Yes	Preferentially purchase			Religious reasons	2	1	Acceptable
18-25	Certificate/diploma	Muslim	Muslim	Meat-eating	Meat-eating	Suburban		Less than RM10,000	1	3	3		1	2	1	1	2	1	1	2	1	2	2, 5, 8	2	1	2	2	1	2	2	1	2	2	Never	5	4	4	5	4	5	4	Yes	Preferentially purchase			Animal welfare	1	1	Acceptable
18-25	Certificate/diploma	Muslim	Muslim	Meat-eating	Meat-eating	Rural				3	3		1	2	1	1	2	1	1	2	1	2		2	2	2	2	2	2	2	2	2	2	Never	5		4	5	5	5	5	Yes	Preferentially purchase			Religious reasons	2	3	Acceptable
18-25	Undergraduate degree	Muslim	Muslim			Suburban		Less thanRM10,000	1	4	4		1	2	1	1	2	1	1	2	1	2	2, 10	2	1	2	2	2	2	2	2	2	1	Never	5	4	3	5	5	5	5	Yes	Preferentially purchase					2	Acceptable
46-55	High school	Muslim	Muslim			Inner city	47300	RM10,000 - RM29,000	2	4	4		1	2	1	1	2	1	1	2	1	2	2	2	1	2	2	2	2	2	2	2	2	Yes, only if the stunning process is reversible (ie: the animal could recover if	4
26-35	Certificate/diploma	Muslim	Muslim	Meat-eating	Meat-eating	Inner city	58200	RM10,000 - RM29,000	2	4	4		1	2	1	1	2	1	1	2	1	2	4, 7, 9	1	1	2	1	2	2	1	2	1	2	Never	5	4	3	5	5	5	4	Yes	Preferentially purchase			Religious reasons	2	3	Acceptable
26-35	Undergraduate degree	Muslim	Muslim	Meat-eating	Meat-eating	Suburban		Less than RM10,000	1	5	5		1	2	1	1	2	1	1	2	1	1	2	2	1	2	2	2	2	2	2	2	2	Never	5	4	3	5	5	5	5	Yes	Preferentially purchase			Religious reasons	2	3	Acceptable
26-35	Certificate/diploma	None	None	Meat-eating	Meat-eating	Suburban	4120	More than $80,000	5	3	3		1	2	1	1	2	1	2	1	2	2	2, 5, 7, 10	2	1	2	2	1	2	1	2	2	1	Always	1	3	5	4	4	3	2	No, haven't had the opportunity	Has no influence					4	Acceptable
26-35	Undergraduate degree	None	None	Meat-eating	Meat-eating	Suburban				1	1		1	2	1	1	2	1	2	1	2	2	2, 5, 7, 10	2	1	2	2	1	2	1	2	2	1	Yes, only if the stunning process is reversible (ie: the animal could recover if	4	4	4	4	4	3	3	No, haven't had the opportunity	Has no influence					3	Acceptable
18-25	Undergraduate degree	None	None	Meat-eating	Meat-eating	Suburban	4006	$40,000 - $59,000	3	1	1		1	2	1	1	2	1	2	1	2	2	2, 5, 7, 9, 10	2	1	2	2	1	2	1	2	1	1	Always	1	4	4	4	4	3	1	No, haven't had the opportunity	Has no influence					3	Acceptable
18-25	Undergraduate degree	None	None	Meat-eating	Meat-eating	Suburban	4067	$20,000 - $39,000	2	1	1		1	2	1	1	2	1	2	1	2	2	2, 5	2	1	2	2	1	2	2	2	2	2	Always	1	5	5	4	5	3	1	No, No, haven't had the opportunity	Consider avoiding	Animal welfare	1			4	Acceptable
18-25	Undergraduate degree	None	None	Meat-eating	Meat-eating	Suburban	4006	$20,000 - $39,000	2	2	1		1	2	1	1	2	1	2	1	2	1	2, 5, 7	2	1	2	2	1	2	1	2	2	2	Yes, only if the stunning process is reversible (ie: the animal could recover if	4	4	4	4	4	2	2	Yes	Has no influence					3	Acceptable
18-25	Undergraduate degree	Christian	Christian	Meat-eating	Meat-eating	Suburban	4740	$40,000 - $59,000	3	1	1		1	2	1	1	2	1	2	1	2	1		2	2	2	2	2	2	2	2	2	2	Always	1	5	5	3	5	3	1	No, No, haven't had the opportunity, No, because of cultural differences	Consider avoiding	Cultural reasons	3			4	Acceptable
18-25	High school	Muslim	Muslim	Meat-eating	Meat-eating	Inner city		Less than RM10,000	1				1	2	1	1	2	1	2	1	2	1	2, 5, 7	2	1	2	2	1	2	1	2	2	2	Always	1		5	5	3	5	4	Yes	Consider purchasing			Meat quality	5	5	Acceptable
56-65	Primary school	Muslim	Muslim	Meat-eating	Meat-eating	Inner city		RM10,000 - RM29,000	2	4	4		1	2	1	1	2	1	2	1	1	2		2	2	2	2	2	2	2	2	2	2	Never	5	4	3	5	4	5	4	Yes	Consider purchasing			Meat quality	5	5	Acceptable
18-25	Undergraduate degree	Buddhist	Buddhist	Meat-eating	Meat-eating	Rural	9100	Less than RM10,000	1	3	4		1	2	1	1	2	1	2	1	1	2		2	2	2	2	2	2	2	2	2	2			2	5	5	4	5	5	Yes	Has no influence					5	Acceptable
18-25	Certificate/diploma	Muslim	Muslim	Meat-eating	Meat-eating	Inner city	68100	Less thanRM10,000	1	3	3		1	2	1	1	2	1	2	1	1	2	1, 3, 4, 8, 9, 10	1	2	1	1	2	2	2	1	1	1	Never	5	3	3	3	3	3		Yes	Preferentially purchase			Religious reasons	2	4	Acceptable
18-25	Undergraduate degree	None	None	Meat-eating	Meat-eating	Suburban		$40,000 - $59,000	3	2	2		1	2	1	1	2	1	2	1	1	1	2, 5, 7	2	1	2	2	1	2	1	2	2	2	Always	1	4	4	4	4	3	1	No, haven't had the opportunity	Has no influence					3	Acceptable
26-35	Post-graduate degree	None	None	Meat-eating	Meat-eating	Suburban	4076	$60,000 - $80,000	4	1	1		1	2	1	1	2	1	2	1	1	1	2, 5, 7	2	1	2	2	1	2	1	2	2	2	Never	5	3	3	3	3	1	3	No	Preferentially avoid	Meat quality	5			4	Unacceptable
36-45	Undergraduate degree	Atheist	Atheist	Meat-eating	Meat-eating	Inner city		More than $80,000	5	1	1		1	2	1	1	2	1	2	2	1	2	2, 5, 7, 8, 10	2	1	2	2	1	2	1	1	2	1	Always	1	4	4	4	4	3	2	No, haven't had the opportunity	Has no influence					3	Acceptable
26-35	Certificate/diploma	Christian	Christian	Meat-eating	Meat-eating	Suburban	4114	$60,000 - $80,000	4	1	1		1	2	1	1	2	1	2	2	1	2		2	2	2	2	2	2	2	2	2	2	Never	5	5	5	5	5	3	3	No	Has no influence					3	Acceptable
26-35	High school	Muslim	Muslim	Meat-eating	Meat-eating	Inner city	31000	Less than RM10,000	1	5	5		1	2	1	1	2	1	2	2	1	2		2	2	2	2	2	2	2	2	2	2	Never	5							Yes							Acceptable
46-55	High school	Muslim	Muslim	Meat-eating	Meat-eating	Inner city	43800	Less than RM10,000	1	5	5		1	2	1	1	2	1	2	2	1	2		2	2	2	2	2	2	2	2	2	2			5		5		5		Yes	Preferentially purchase			Meat quality	5	5	Acceptable
18-25	Certificate/diploma	Muslim	Muslim	Meat-eating	Meat-eating	Inner city		Less than RM10,000	1	4	3		1	2	1	1	2	1	2	2	1	2		2	2	2	2	2	2	2	2	2	2	Never	5	4	5	5	5	5	5	Yes	Preferentially purchase			Meat quality	5	3	Acceptable
18-25	High school	Hindu	Hindu	Meat-eating	Meat-eating	Inner city	54200	Less than RM10,000	1	3	3		1	2	1	1	2	1	2	2	1	2	1, 3, 6, 7, 9, 10	1	2	1	2	2	1	1	2	1	1	Yes, only if the stunning process is reversible (ie: the animal could recover if	4	3	3	5	4	4	4	Yes	Preferentially purchase			Meat quality	5	5	Acceptable
18-25	High school	Buddhist	Buddhist	Vegetarian	Vegetarian	Inner city		Less than RM10,000	1		2		1	2	1	1	2	1	2	2	1	2	1, 4, 5, 6	1	2	2	1	1	1	2	2	2	2
36-45	Certificate/diploma	Muslim	Muslim	Meat-eating	Meat-eating	Inner city	55100	RM30,000 - RM49,000	3	5	5		1	2	1	1	2	1	2	2	1	2	2, 8	2	1	2	2	2	2	2	1	2	2			5	2	5	4	5	5	Yes	Preferentially purchase			Religious reasons	2	3	Acceptable
36-45	Certificate/diploma	Muslim	Muslim	Meat-eating	Meat-eating	Inner city	11900	RM10,000 - RM29,000	2	5	4		1	2	1	1	2	1	2	2	1	2	2	2	1	2	2	2	2	2	2	2	2			4	3	5	5	5	5	Yes	Preferentially purchase			Religious reasons	2	5	Acceptable
18-25	Undergraduate degree	Atheist	Atheist	Vegan	Vegan	Inner city		Less than $20,000	1	2	4		1	2	1	1	2	1	2	2	1	1	1, 2, 3, 4, 5, 6, 7, 8, 9, 10	1	1	1	1	1	1	1	1	1	1	Always	1	5	3	3	4	3	1	No, haven't had the opportunity	Has no influence					4	Acceptable
18-25	High school	Muslim	Muslim	Meat-eating	Meat-eating	Inner city		Less than RM10,000	1	3	3		1	2	1	1	2	1	2	2	1	1	1, 2, 10	1	1	2	2	2	2	2	2	2	1				5	5	5	5	4	Yes	Preferentially purchase					4	Acceptable
26-35	High school	None	None	Meat-eating	Meat-eating	Suburban	4350	$40,000 - $59,000	3	2	3		1	2	1	1	2	2	1	2	2	2	9	2	2	2	2	2	2	2	2	1	2	Yes, only if the stunning process is reversible (ie: the animal could recover if	4	3	2	3	4	3	3	Yes	Has no influence					4	Acceptable
46-55	High school	Muslim	Muslim	Meat-eating	Meat-eating	Suburban				4	4		1	2	1	1	2	2	1	2	2	2	2, 9	2	1	2	2	2	2	2	2	1	2			5	4	5	5	5	5	Yes	Preferentially purchase			Religious reasons	2	4	Acceptable
18-25	Undergraduate degree	Muslim	Muslim	Meat-eating	Meat-eating	Suburban	40000	RM10,000 - RM29,000	2	4	4		1	2	1	1	2	2	1	2	2	2	2, 5, 6, 9	2	1	2	2	1	1	2	2	1	2	Never	5	3	3	5	4	4	3	Yes	Preferentially purchase			Religious reasons	2	3	Acceptable
18-25	Certificate/diploma	Muslim	Muslim	Meat-eating	Meat-eating	Inner city	72000			3	5		1	2	1	1	2	2	1	2	2	2	2, 5	2	1	2	2	1	2	2	2	2	2	Never	5	5	5	5	5	5	5	Yes	Preferentially purchase			Religious reasons	2	3	Acceptable
26-35	Undergraduate degree	Muslim	Muslim	Meat-eating	Meat-eating	Inner city		RM30,000 - RM49,000	3	4	5		1	2	1	1	2	1	1	2	1	2	2	2	1	2	2	2	2	2	2	2	2	Never	5	5	3	5	5	5	5	Yes	Preferentially purchase			Religious reasons	2	5	Acceptable
26-35	Certificate/diploma	Muslim	Muslim	Meat-eating	Meat-eating	Inner city		RM30,000 - RM49,000	3	3	4		1	2	1	1	2	2	1	2	2	2	2, 5	2	1	2	2	1	2	2	2	2	2	Never	5	5	4	5	4	4	4	Yes	Preferentially purchase			Religious reasons	2	4	Acceptable
18-25	High school	Muslim	Muslim	Meat-eating	Meat-eating	Inner city	68000	RM30,000 - RM49,000	3	4	5		1	2	1	1	2	2	1	2	2	2	1	1	2	2	2	2	2	2	2	2	2	Never	5	4	3	5	4	5	4	Yes	Preferentially purchase			Health reasons	4	3	Acceptable
26-35	Certificate/diploma	Muslim	Muslim	Meat-eating	Meat-eating	Inner city		RM50,000 - RM70,000	4	3	3		1	2	1	1	2	2	1	2	2	2	2, 8, 9	2	1	2	2	2	2	2	1	1	2	Yes, only if the stunning process is reversible (ie: the animal could recover if	4	3	2	5	5	5	5	Yes	Preferentially purchase			Religious reasons	2	3	Acceptable
26-35	Undergraduate degree	Buddhist	Buddhist	Meat-eating	Meat-eating	Inner city		RM10,000 - RM29,000	2	3	3		1	2	1	1	2	2	1	2	2	2	1, 4, 9	1	2	2	1	2	2	2	2	1	2	Yes, only if there is an Imam present	3	3	3	5	5	5	5	Yes	Preferentially purchase			Meat quality	5	5	Acceptable
26-35	Certificate/diploma	Muslim	Muslim	Meat-eating	Meat-eating	Inner city		Less than RM10,000	1	3	3		1	2	1	1	2	2	1	2	2	2	2, 5	2	1	2	2	1	2	2	2	2	2	Never	5	5	4	5	5	5	5	Yes	Preferentially purchase			Religious reasons	2	5	Acceptable
18-25	High school	Muslim	Muslim			Rural					3		1	2	1	1	2	2	1	2	2	2	2, 5, 9	2	1	2	2	1	2	2	2	1	2	Never	5	4	3	5	5	5	5	Yes	Preferentially purchase			Religious reasons	2	3	Acceptable
18-25	Undergraduate degree	Muslim	Muslim	Meat-eating	Meat-eating	Suburban	68000			4	4		1	2	1	1	2	2	1	2	2	2	2, 5, 6, 9	2	1	2	2	1	1	2	2	1	2	Never	5	5	5	5	5	5	4	Yes	Preferentially purchase			Religious reasons	2
26-35	Certificate/diploma	None	None	Meat-eating	Meat-eating	Suburban		More than $80,000	5	1	1		1	2	1	1	2	2	1	2	2	1	1, 2, 3, 4, 5, 6, 7, 8, 9, 10	1	1	1	1	1	1	1	1	1	1	Always	1	3	2	3	4	3	1	No, No, haven't had the opportunity	Has no influence					4	Acceptable
46-55	Undergraduate degree	Christian	Christian	Meat-eating	Meat-eating	Inner city	4350	$60,000 - $80,000	4	4	4		1	2	1	1	2	2	1	1	1	2	2, 5	2	1	2	2	1	2	2	2	2	2	Yes, only if the stunning process is reversible (ie: the animal could recover if	4	5	3	1	2	3	2	Yes	Preferentially avoid	Cultural reasons	3			5	Unacceptable
18-25	Undergraduate degree	None	None	Seafood/vegetarian	Other	Suburban	4207	$20,000 - $39,000	2	2	2		1	2	1	1	2	2	1	2	1	2	1, 2, 6	1	1	2	2	2	1	2	2	2	2	Yes, only if the stunning process is reversible (ie: the animal could recover if	4	5	5	5	3	3	1	No, haven't had the opportunity	Has no influence					4	Acceptable
				Meat-eating	Meat-eating	Inner city		More than RM70,000	5	2	4		1	2	1	1	2	2	1	2	1	2	5	2	2	2	2	1	2	2	2	2	2	Never	5	5	3	3	2	3	1		Has no influence					3	Unacceptable
46-55	Certificate/diploma	Muslim	Muslim	Meat-eating	Meat-eating	Suburban	70400	RM10,000 - RM29,000	2	4	4		1	2	1	1	2	2	1	2	1	2	1, 2, 5	1	1	2	2	1	2	2	2	2	2	Never	5	3	3	5	4	5	5	Yes	Consider purchasing			Health reasons	4	3	Acceptable
18-25	Certificate/diploma	Muslim	Muslim			Rural		Less thanRM10,000	1	4	4		1	2	1	1	2	2	1	2	1	2	1, 3, 4, 5, 7, 8, 9	1	2	1	1	1	2	1	1	1	2				3	5	5	5	5	Yes	Consider purchasing			Religious reasons	2	5	Acceptable
26-35	Post-graduate degree	Atheist	Atheist	Meat-eating	Meat-eating	Suburban	4066	More than $80,000	5	2	2		1	2	1	1	2	2	2	1	2	2	2, 5, 6, 7	2	1	2	2	1	1	1	2	2	2	Always	1	3	3	3	3	3	3	No, haven't had the opportunity	Has no influence					3	Acceptable
26-35	Undergraduate degree	Christian	Christian	Meat-eating	Meat-eating	Suburban	4114	$20,000 - $39,000	2	1	1		1	2	1	1	2	2	2	1	2	2	7, 9	2	2	2	2	2	2	1	2	1	2	Yes, only on a Friday	2	5	2	2	2	2	2	No	Preferentially avoid	Religious reasons	2			3	Acceptable
46-55	High school	Christian	Christian	Meat-eating	Meat-eating	Suburban	4178	$40,000 - $59,000	3	5	4		1	2	1	1	2	2	2	1	1	2	1, 3, 4, 8	1	2	1	1	2	2	2	1	2	2	Never	5	5	2	3	1	3	1	Yes	Has no influence					5	Unacceptable
18-25	High school	Hindu	Hindu	Meat-eating	Meat-eating	Inner city		Less than RM10,000	1	5	5		1	2	1	1	2	2	2	1	1	1	1, 3, 6, 8	1	2	1	2	2	1	2	1	2	2	Yes, only on a Friday	2	3	4	3	4	3	4	No, because of cultural differences	Consider avoiding	Religious reasons	2			3	Acceptable
18-25	High school	Muslim	Muslim	Meat-eating	Meat-eating	Inner city	51100	Less than $20,000	1	3	3		1	2	1	1	2	2	2	2	1	2	2, 3, 4, 6	2	1	1	1	2	1	2	2	2	2	Yes, only if there is an Imam present	3	4	4	5	4	5	3	Yes	Preferentially purchase			Religious reasons	2	3	Acceptable
18-25	Undergraduate degree	Muslim	Muslim	Meat-eating	Meat-eating	Rural	34400	Less than RM10,000	1		3		1	2	1	1	2	2	2	2	1	2	2, 5	2	1	2	2	1	2	2	2	2	2	Never	5	3	5	5	5	5	5	Yes	Preferentially purchase			Religious reasons	2	5	Acceptable
66+	High school	Christian	Christian	Meat-eating	Meat-eating	Suburban	4350	Less than $20,000	1	1	1		1	2	1	2	1	2	2	2	2	2	4, 5	2	2	2	1	1	2	2	2	2	2	Always	1	5	5	5	5	3	1	No, haven't had the opportunity	Has no influence					3	Acceptable
46-55	Certificate/diploma	Do believe in God	Other	Meat-eating	Meat-eating	Suburban	4207	$40,000 - $59,000	3	3	2		1	2	1	2	1	1	1	2	1	2	1, 2, 4, 5, 6, 7, 9, 10	1	1	2	1	1	1	1	2	1	1	Never	5	5	4	3	4	3	2	No	Has no influence					2
18-25	High school	Muslim	Muslim	Meat-eating	Meat-eating	Inner city	68000	RM10,000 - RM29,000	2	5	5		1	2	1	2	1	1	2	2	1	2	2, 9	2	1	2	2	2	2	2	2	1	2	Always	1	5				5
18-25	Undergraduate degree	Hindu	Hindu	Vegetarian	Vegetarian	Inner city	71200			2	3		1	2	1	2	1	2	1	1	1	2	1, 2, 3, 4, 8, 9, 10	1	1	1	1	2	2	2	1	1	1	Never	5	1	3	4	5	3	1	Yes	Preferentially avoid	Animal welfare	1			4	Acceptable
18-25	High school	None	None	Meat-eating	Meat-eating	Rural	4208	$20,000-$39,000	2	1	1		1	2	1	2	1	2	1	2	1	2	2, 4, 6, 8, 10	2	1	2	1	2	1	2	1	2	1	Always	1	3	4	1	1	1	1	No, dont want to	Preferentially avoid	Everything	6			5	Unacceptable
18-25	High school	Christian	Christian	Meat-eating	Meat-eating	Suburban				1	1		1	2	1	2	1	2	1	2	1	2	2, 4, 6, 8, 10	2	1	2	1	2	1	2	1	2	1	Yes, only if there is an Imam present	3	5	5	3	5	3	1	No	Has no influence					4	Acceptable
46-55	Post-graduate degree	Buddhist	Buddhist	Meat-eating	Meat-eating	Suburban	4109	$60,000 - $80,000	4	2	1		1	2	1	2	1	2	2	1	2	2	2, 4, 10	2	1	2	1	2	2	2	2	2	1	Never	5	4	3	4	3	3	3	No	Consider avoiding	Meat quality	5			4	Acceptable
56-65	Post-graduate degree	Christian	Christian	Meat-eating	Meat-eating	Rural	4352	More than $80,000	5	3	4		1	2	1	2	1	2	2	1	1	1	1, 2, 3, 5	1	1	1	2	1	2	2	2	2	2	Never	5	4	4	4	4	4	4	Yes	Has no influence					3	Acceptable
18-25	Certificate/diploma	Buddhist	Buddhist	Meat-eating	Meat-eating	Inner city		Less than RM10,000	1	3	3		1	2	1	2	1	2	2	2	1	2	1, 3, 4, 6, 7	1	2	1	1	2	1	1	2	2	2	Yes, only if the stunning process is reversible (ie: the animal could recover if	4	4	4	5	5	3	3	Yes	Has no influence					3	Acceptable
26-35	Post-graduate degree	None	None	Meat-eating	Meat-eating	Suburban	4067	$60,000 - $80,000	4	3	3		1	2	1	2	2	1	2	2	2	2	2, 4, 5, 8	2	1	2	1	1	2	2	1	2	2	Yes, only if the stunning process is reversible (ie: the animal could recover if	4	3	4	4	4	3	2	Yes	Consider purchasing			Friends	7	3	Acceptable
18-25	High school	Atheist	Atheist	Vegetarian	Vegetarian	Suburban	4103			2	2		1	2	1	2	2	1	2	2	2	2	2, 4, 5, 7, 8	2	1	2	1	1	2	1	1	2	2	Yes, only if the stunning process is reversible (ie: the animal could recover if	4	5	5	5	5	3	1	Yes	Consider avoiding	Animal welfare	1			3	Acceptable
18-25	High school	Buddhist	Buddhist	Meat-eating	Meat-eating	Inner city	72000	Less than RM10,000	1	3	3		1	2	1	2	2	1	2	2	2	2	1, 3, 6	1	2	1	2	2	1	2	2	2	2	Always	1	5	5	4	5	3	3	Yes	Preferentially avoid	Animal welfare	1				Acceptable
18-25	Undergraduate degree	Buddhist	Buddhist	Meat-eating	Meat-eating	Inner city		Less than RM10,000	1	3	3		1	2	1	2	2	1	2	2	2	2	2, 4, 5, 8, 10	2	1	2	1	1	2	2	1	2	1	Yes, only if the stunning process is reversible (ie: the animal could recover if	4	3	3	5	4	3	1	Yes	Has no influence					3	Acceptable
18-25	Undergraduate degree	Christian	Christian	Vegetarian	Vegetarian	Inner city		Less than RM10,000	1	3	3		1	2	1	2	2	1	2	2	2	2		2	2	2	2	2	2	2	2	2	2	Never	5	3	2	5	4	2	2	Yes	Has no influence					3
26-35	Undergraduate degree	None	None	Vegetarian	Vegetarian	Suburban	4103	$40,000 - $59,000	3	3	3		1	2	1	2	2	1	1	2	2	2	2, 4, 5, 8	2	1	2	1	1	2	2	1	2	2	Always	1	5	4	4	5	3	1	No, haven't had the opportunity	Consider avoiding	Animal welfare	1			3	Acceptable
26-35	Post-graduate degree	Catholic	Catholic	Meat-eating	Meat-eating	Inner city	4120	More than $80,000	5	5	3		1	2	1	2	2	1	1	2	2	2	2, 4, 5, 8	2	1	2	1	1	2	2	1	2	2	Yes, only if the stunning process is reversible (ie: the animal could recover if	4	3	4	3	4	1	2	Yes	Consider avoiding	Meat quality	5			3	Acceptable
26-35	Post-graduate degree	Atheist	Atheist	Meat-eating	Meat-eating	Suburban	4120	More than $80,000	5	5	4		1	2	1	2	2	1	1	2	2	2	9	2	2	2	2	2	2	2	2	1	2	Yes, only if the stunning process is reversible (ie: the animal could recover if	4	3	5	5	4	1	2	Yes	Has no influence					3	Acceptable
18-25	Undergraduate degree	Muslim	Muslim	Meat-eating	Meat-eating	Inner city	25150			3	4		1	2	1	2	2	1	1	2	2	2	2, 4	2	1	2	1	2	2	2	2	2	2	Always	1	5	4	4	5	5	5	Yes	Preferentially purchase			Religious reasons	2	3	Acceptable
18-25	Undergraduate degree	Muslim	Muslim	Meat-eating	Meat-eating	Inner city	43400	Less than RM10,000	1	3	3		1	2	1	2	2	1	1	2	2	2	2, 4, 5	2	1	2	1	1	2	2	2	2	2	Yes, only if the stunning process is reversible (ie: the animal could recover if	4	4	3	4	4	5	1	Yes	Preferentially purchase					3	Acceptable
56-65	Post-graduate degree	Christian	Christian	Vegetarian	Vegetarian	Suburban		More than $80,000	5	3	2		1	2	1	2	2	1	1	1	2	2	2, 4, 5	2	1	2	1	1	2	2	2	2	2	Always	1	5	5	5	5	3	1	Yes	Has no influence					5	Acceptable
26-35	Post-graduate degree	Free thinker	Other	Meat-eating	Meat-eating	Inner city		RM30,000 - RM49,000	3	4	3		1	2	1	2	2	1	1	1	1	1	1, 2, 3, 4, 5, 6, 7, 8, 9, 10	1	1	1	1	1	1	1	1	1	1	Yes, only if the stunning process is reversible (ie: the animal could recover if	4	3	4	4	4	4	4	Yes	Has no influence					3	Acceptable
18-25	Certificate/diploma	Hindu	Hindu	Vegetarian	Vegetarian	Inner city	68100	Less than RM10,000	1	3	4		1	2	1	2	2	1	1	2	1	2		2	2	2	2	2	2	2	2	2	2	Yes, only if the stunning process is reversible (ie: the animal could recover if	4													5	Acceptable
26-35	Undergraduate degree	Muslim	Muslim	Meat-eating	Meat-eating	Inner city	75000	Less than RM10,000	1	2	2		1	2	1	2	2	1	1	2	1	2	1, 2	1	1	2	2	2	2	2	2	2	2	Never	5	5	1	5	5	5	4	Yes	Preferentially purchase			Religious reasons	2	5	Acceptable
18-25	High school	Muslim	Muslim	Meat-eating	Meat-eating	Inner city	68100			3	4		1	2	1	2	2	1	1	2	1	2	2, 4, 5, 8, 10	2	1	2	1	1	2	2	1	2	1	Never	5	5	4	5	5	5	3	Yes	Consider purchasing					3	Acceptable
18-25	High school	Muslim	Muslim	Meat-eating	Meat-eating	Inner city	51000			3	4		1	2	1	2	2	1	1	2	1	2	2, 5	2	1	2	2	1	2	2	2	2	2	Never	5	4	3	5	4	4	2	Yes	Preferentially purchase			Meat quality	5	3	Acceptable
18-25	High school	Muslim	Muslim	Meat-eating	Meat-eating	Suburban	52000			3	4		1	2	1	2	2	1	1	2	1	2	4, 5	2	2	2	1	1	2	2	2	2	2	Never	5	4	4	5	5	5	5	Yes	Preferentially purchase			Religious reasons	2	3	Acceptable
18-25	Certificate/diploma	Muslim	Muslim	Meat-eating	Meat-eating	Inner city	50350	RM10,000 - RM29,000	2	4	4		1	2	1	2	2	1	1	2	1	2	1, 2, 4, 5	1	1	2	1	1	2	2	2	2	2	Never	5	3	4	5	5	5	4	Yes	Preferentially purchase			Religious reasons	2	5	Acceptable
36-45	Post-graduate degree	Muslim	Muslim	Meat-eating	Meat-eating	Inner city		RM30,000 - RM49,000	3	4	4		1	2	1	2	2	1	1	2	1	2	2, 4, 5	2	1	2	1	1	2	2	2	2	2	Yes, only if the stunning process is reversible (ie: the animal could recover if	4	5	5	5	5	4	5	Yes	Preferentially purchase			Animal welfare	1	1	Acceptable
18-25	Certificate/diploma	Muslim	Muslim	Meat-eating	Meat-eating	Suburban		RM10,000 - RM29,000	2	4	5		1	2	1	2	2	1	1	2	1	2	2, 4, 5, 8	2	1	2	1	1	2	2	1	2	2	Never	5	5	2	5	5	4	5	Yes	Preferentially purchase			Religious reasons	2	3	Acceptable
26-35	Certificate/diploma	None	None	Meat-eating	Meat-eating	Inner city		$40,000 - $59,000	3	2	2		1	2	1	2	2	1	2	1	2	2	4, 5	2	2	2	1	1	2	2	2	2	2	Never	5	3	3	3	3	3	3	No, No, haven't had the opportunity	Has no influence					3	Acceptable
26-35	High school	None	None	Meat-eating	Meat-eating	Suburban	4217	$20,000 - $39,000	2	1	1		1	2	1	2	2	1	2	1	2	2	6	2	2	2	2	2	1	2	2	2	2	Yes, only if the stunning process is reversible (ie: the animal could recover if	4	5	4	4	4	3	1	Yes	Has no influence					3	Acceptable
26-35	High school	None	None	Vegetarian	Vegetarian	Rural		$20,000-$39,000	2	4	3		1	2	1	2	2	1	2	1	2	2	2, 4, 9, 10	2	1	2	1	2	2	2	2	1	1	Yes, only on a Friday	2	2	3	2	3	2	3	No, haven't had the opportunity	Has no influence					2	Acceptable
46-55	Certificate/diploma	Hindu	Hindu	Vegetarian	Vegetarian	Suburban		$40,000 - $59,000	3	2	3		1	2	1	2	2	1	2	1	2	1	2, 4, 5, 9	2	1	2	1	1	2	2	2	1	2	Never	5	5	5	3	3	3	1	Yes	Has no influence					4	Unacceptable
46-55	Undergraduate degree	Christian	Christian	Meat-eating	Meat-eating	Inner city	47800			4	3		1	2	1	2	2	1	2	1	2	1	1, 3, 4, 5, 6, 8	1	2	1	1	1	1	2	1	2	2	Yes, only if the stunning process is reversible (ie: the animal could recover if	4		4	3	4	3	2	Yes	Has no influence					4	Acceptable
18-25	Certificate/diploma	Hindu	Hindu	Meat-eating	Meat-eating	Inner city	46000	Less than RM10,000	1	3	3		1	2	1	2	2	1	2	1	1	1	7	2	2	2	2	2	2	1	2	2	2	Always	1	3	1	3	3	3		Yes	Has no influence					3	Acceptable
26-35	Undergraduate degree	None	None	Meat-eating	Meat-eating	Suburban	4007	$40,000 - $59,000	3	3	3		1	2	1	2	2	2	1	2	2	2	2, 4, 5, 6, 8	2	1	2	1	1	1	2	1	2	2	Yes, only if the stunning process is reversible (ie: the animal could recover if	4	4	5	4	4	4	2	Yes	Consider purchasing			Meat quality	5	4	Acceptable
26-35	Undergraduate degree	None	None	Meat-eating	Meat-eating	Suburban	4005	More than $80,000	5	4	2		1	2	1	2	2	2	1	2	2	2	2, 4, 5, 8, 9, 10	2	1	2	1	1	2	2	1	1	1	Always	1	3	5	5	4	3	1	Yes	Has no influence					3	Acceptable
26-35	Undergraduate degree	None	None	Meat-eating	Meat-eating	Suburban	4101	More than $80,000	5	4	1		1	2	1	2	2	2	1	2	2	2	2, 4, 5, 6, 8	2	1	2	1	1	1	2	1	2	2	Always	1	4	4	4	4	3	3	No, haven't had the opportunity	Has no influence					3	Acceptable
26-35	Undergraduate degree	Christian	Christian	Meat-eating	Meat-eating	Inner city	4051	$60,000 - $80,000	4	3	3		1	2	1	2	2	2	1	2	2	2	2, 5, 8	2	1	2	2	1	2	2	1	2	2	Never	5	5	2	2	5	1	1	No	Preferentially avoid	Animal welfare	1			5	Unacceptable
18-25	Undergraduate degree	None	None	Meat-eating	Meat-eating	Suburban	4007	$60,000 - $80,000	4	1	2		1	2	1	2	2	2	1	2	2	2	2, 4, 5, 8	2	1	2	1	1	2	2	1	2	2	Yes, only if the stunning process is reversible (ie: the animal could recover if	4	2	4	4	4	2	1	Yes	Consider avoiding	Meat quality	5			3	Acceptable
46-55	Post-graduate degree	Hindu	Hindu	Vegetarian	Vegetarian	Suburban	4076	More than $80,000	5	4	4		1	2	1	2	2	2	1	2	2	2	4, 5, 6, 9	2	2	2	1	1	1	2	2	1	2	Never	5	5	4	4	4	3	3	No, because of cultural differences, No, because of religious views	Preferentially avoid	Religious reasons	2			3	Acceptable
18-25	Undergraduate degree	Atheist	Atheist	Meat-eating	Meat-eating	Suburban	4067	$20,000-$39,000	2	1	1		1	2	1	2	2	2	1	2	2	2		2	2	2	2	2	2	2	2	2	2	Yes, only if the stunning process is reversible (ie: the animal could recover if	4	4	4	4	4	3	1	No	Has no influence					4	Acceptable
18-25	Certificate/diploma	Hindu	Hindu	Vegetarian	Vegetarian	Inner city	48000			5	4		1	2	1	2	2	2	1	2	2	2		2	2	2	2	2	2	2	2	2	2			4	5	4	4	5	5	Yes	Preferentially purchase			Animal welfare	1		Acceptable
26-35	Certificate/diploma	Muslim	Muslim	Meat-eating	Meat-eating	Inner city	62250	Less than RM10,000	1	4	4		1	2	1	2	2	2	1	2	2	2	2, 4, 5	2	1	2	1	1	2	2	2	2	2	Never	5	4	4	4	4	5	4	Yes	Preferentially purchase			Religious reasons	2	5	Acceptable
26-35	Undergraduate degree	None	None	Meat-eating	Meat-eating	Inner city	4101	More than $80,000	5	3	3		1	2	1	2	2	2	1	1	2	2	1, 2, 3, 4, 5, 6, 7, 8, 9	1	1	1	1	1	1	1	1	1	2	Never	5	4	4	5	5	3	3	Yes	Has no influence					3	Acceptable
46-55	Post-graduate degree	None	None	Meat-eating	Meat-eating	Suburban		More than $80,000	5	3	3		1	2	1	2	2	2	1	1	2	2		2	2	2	2	2	2	2	2	2	2			5	3	3	5	3	3	No	Has no influence					4	Acceptable
18-25	Undergraduate degree	Atheist	Atheist	Meat-eating	Meat-eating	Suburban	4343	Less than $20,000	1	2	3		1	2	1	2	2	2	1	1	2	2	4, 6, 8	2	2	2	1	2	1	2	1	2	2	Never	5	4	4	4	3	3	4	No, haven't had the opportunity	Has no influence					3	Acceptable
56-65	Certificate/diploma	Christian	Christian	Meat-eating	Meat-eating	Suburban	4350	$40,000 - $59,000	3	1	2		1	2	1	2	2	2	1	1	2	2		2	2	2	2	2	2	2	2	2	2	Never	5	5	4	5	4	3	3	No, haven't had the opportunity	Has no influence					4	Acceptable
56-65	High school	Atheist	Atheist	Meat-eating	Meat-eating	Suburban	4118	$40,000 - $59,000	3	2	3		1	2	1	2	2	2	1	1	2	2		2	2	2	2	2	2	2	2	2	2	Never	5	5	4	1	3		1	Yes	Preferentially avoid					5	Unacceptable
66+	Post-graduate degree	Christian	Christian	Meat-eating	Meat-eating	Rural	4352	$20,000 - $39,000	2	4	3		1	2	1	2	2	2	1	1	1	2	4, 7	2	2	2	1	2	2	1	2	2	2	Never	5	5	5	5	5	3	3	No, haven't had the opportunity	Has no influence						Acceptable
46-55	Undergraduate degree	Jewish	Jewish	Meat-eating	Meat-eating	Suburban				4	4		1	2	1	2	2	2	1	1	1	2	2, 5	2	1	2	2	1	2	2	2	2	2	Yes, only if the stunning process is reversible (ie: the animal could recover if	4	4	5	5	3	4	4	Yes	Has no influence					3	Acceptable
18-25	Undergraduate degree	Christian	Christian	Meat-eating	Meat-eating	Suburban	4226	$20,000 - $39,000	2	1	1		1	2	1	2	2	2	1	2	1	2	8	2	2	2	2	2	2	2	1	2	2	Never	5	3	4	4	4	3	4	Yes	Has no influence					3	Acceptable
46-55	Undergraduate degree	Christian	Christian	Meat-eating	Meat-eating	Suburban	4053	$60,000 - $80,000	4	5	5		1	2	1	2	2	2	1	2	1	2	2, 4, 5, 6, 8	2	1	2	1	1	1	2	1	2	2	Always	1	3	4	1	1	1	1	No	Preferentially avoid	All	6			4	Unacceptable
26-35	Undergraduate degree	Muslim	Muslim	Meat-eating	Meat-eating	Rural	45300	Less than RM10,000	1	4	4		1	2	1	2	2	2	1	2	1	2	2, 5	2	1	2	2	1	2	2	2	2	2	Yes, only if the stunning process is reversible (ie: the animal could recover if	4	4	4		5	4	4	Yes	Preferentially purchase			Religious reasons	2	3	Acceptable
36-45	Undergraduate degree	Muslim	Muslim	Meat-eating	Meat-eating	Inner city	56000	Less than RM10,000	1	4	4		1	2	1	2	2	2	1	2	1	2	2, 5	2	1	2	2	1	2	2	2	2	2	Yes, only if the stunning process is reversible (ie: the animal could recover if	4	4	4	4	5	4	4	Yes	Preferentially purchase			Religious reasons	2	3	Acceptable
36-45	Undergraduate degree	Muslim	Muslim	Meat-eating	Meat-eating	Inner city	56000	Less than RM10,000	1	4	4		1	2	1	2	2	2	1	2	1	2	2, 5	2	1	2	2	1	2	2	2	2	2	Yes, only if the stunning process is reversible (ie: the animal could recover if	4	4	4	5	5	4	4	Yes	Preferentially purchase			Religious reasons	2	3	Acceptable
26-35	Undergraduate degree	Hindu	Hindu	Meat-eating	Meat-eating	Inner city				4	5		1	2	1	2	2	2	1	2	1	2	1, 3, 6, 7, 9	1	2	1	2	2	1	1	2	1	2	Never	5	4	5	3	1	3	3	Yes	Has no influence					3	Acceptable
26-35	Undergraduate degree	Hindu	Hindu	Meat-eating	Meat-eating	Inner city	59200	Less than RM10,000	1	3	4		1	2	1	2	2	2	1	2	1	2	2, 4, 5, 8, 10	2	1	2	1	1	2	2	1	2	1	Never	5	5	1	5	5	4	1	Yes	Preferentially purchase			Animal welfare	1	5	Acceptable
26-35	Certificate/diploma	Buddhist	Buddhist			Inner city		Less than RM10,000	1	2	2		1	2	1	2	2	2	1	2	1	1	1	1	2	2	2	2	2	2	2	2	2	Never	5	3	1	4	4	3	2	Yes	Has no influence					4	Acceptable
36-45	Undergraduate degree	None	None	Meat-eating	Meat-eating	Suburban	4350	$40,000 - $59,000	3	3	3		1	2	1	2	2	2	2	1	2	2	5, 7	2	2	2	2	1	2	1	2	2	2	Never	5	5	5	5	5	3	1	No	Has no influence					3	Acceptable
26-35	High school	Hindu	Hindu			Suburban	4116	$40,000 - $59,000	3	3	3		1	2	1	2	2	2	2	1	2	2	2, 4, 7, 9, 10	2	1	2	1	2	2	1	2	1	1	Yes, only if the stunning process is reversible (ie: the animal could recover if	4	4	3	4	3	4	3	Yes	Consider purchasing			Cultural reasons	3	4	Acceptable
56-65	Undergraduate degree	None	None			Suburban	4124	$40,000 - $59,000	3	2	2		1	2	1	2	2	2	2	1	2	2	4, 9, 10	2	2	2	1	2	2	2	2	1	1	Always	1	3	3	2	4	2	3	No	Preferentially avoid	Cultural reasons	3			4	Unacceptable
18-25	High school	None	None	Meat-eating	Meat-eating	Suburban	4116	Less than $20,000	1	1	1		1	2	1	2	2	2	2	1	2	2	2, 4	2	1	2	1	2	2	2	2	2	2	Yes, only on a Friday	2	4	3	3	3	2	2	No	Has no influence					3	Acceptable
46-55	Certificate/diploma	Jewish	Jewish	Meat-eating	Meat-eating	Suburban		$20,000-$39,000	2	2	2		1	2	1	2	2	2	2	1	2	2	4, 5, 10	2	2	2	1	1	2	2	2	2	1	Always	1	3	4		3	2	2	No	Has no influence					2	Acceptable
18-25	Undergraduate degree	Buddhist	Buddhist	Meat-eating	Meat-eating	Inner city	28400	Less than RM10,000	1	3	4		1	2	1	2	2	2	2	1	2	2	1, 5, 6, 8, 9	1	2	2	2	1	1	2	1	1	2	Always	1	3	2	3	3	1	3	Yes	Has no influence						Acceptable
18-25	High school	Hindu	Hindu	Meat-eating	Meat-eating	Inner city	52000			4	4		1	2	1	2	2	2	2	1	2	1		2	2	2	2	2	2	2	2	2	2			2	2	1	4		4	Yes
46-55	Certificate/diploma	Christian	Christian	Meat-eating	Meat-eating	Suburban	4118	$60,000 - $80,000	4	2	2		1	2	1	2	2	2	2	1	1	2	2, 4, 6, 7	2	1	2	1	2	1	1	2	2	2	Yes, only if the stunning process is reversible (ie: the animal could recover if	4	4	4	3	3	2	2	No	Consider avoiding	Cultural reasons	3			2	Acceptable
18-25	Undergraduate degree	Buddhist	Buddhist	Meat-eating	Meat-eating	Inner city	56100	Less thanRM10,000	1	3	2		1	2	1	2	2	2	2	1	1	2	6	2	2	2	2	2	1	2	2	2	2	Yes, only if the stunning process is reversible (ie: the animal could recover if	4	5	5	4	5	1	3	Yes	Has no influence					4	Acceptable
26-35	Undergraduate degree	Christian	Christian	Meat-eating	Meat-eating	Suburban	4350	$60,000 - $80,000	4	2	3		1	2	1	2	2	2	2	2	1	2	4	2	2	2	1	2	2	2	2	2	2	Always	1	4	4	4	5	3	1	Yes	Has no influence					3	Acceptable
36-45	Undergraduate degree	None	None	Meat-eating	Meat-eating	Inner city	4007	More than RM70,000	5	3	3		1	2	1	2	2	2	2	2	1	2	4, 6	2	2	2	1	2	1	2	2	2	2	Never	5	5	4	4	2	3	1	Yes	Consider avoiding	Animal welfare	1			3	Unacceptable
36-45	Post-graduate degree	Muslim	Muslim	Meat-eating	Meat-eating	Inner city				3	3		1	2	1	2	2	2	2	2	1	2	2, 4	2	1	2	1	2	2	2	2	2	2	Never	5	4	4	5	5	5	5	Yes	Preferentially purchase					4	Acceptable
18-25	Certificate/diploma	Muslim	Muslim	Meat-eating	Meat-eating	Rural		Less than RM10,000	1	3	2		1	2	1	2	2	2	2	2	1	2	3, 4, 5, 6, 7, 9	2	2	1	1	1	1	1	2	1	2	Never	5	3	3	3	3	3	3	Yes	Preferentially purchase			Meat quality	5	3	Acceptable
18-25	High school	Christian	Christian	Meat-eating	Meat-eating	Suburban	4131	$20,000 - $39,000	2	5	5		1	2	1	2	2	2	2	2	1	1	1, 2, 3, 4, 5, 6, 7, 8, 9, 10	1	1	1	1	1	1	1	1	1	1	Never	5	5	5	1	1	1	1	No	Preferentially avoid	All	6			5	Unacceptable
26-35	Post-graduate degree	Christian	Christian	Meat-eating	Meat-eating	Rural	4306	Less than $20,000	1	3	3		1	2	1	2	2	2	2	2	1	1	2, 4, 5, 6, 7, 8	2	1	2	1	1	1	1	1	2	2	Never	5	4	4	5	4	3	3	No	Consider avoiding	Religious reasons	2			3	Acceptable
36-45	High school	None	None	Meat-eating	Meat-eating	Suburban	4207	$20,000 - $39,000	2	1	1		1	2	2	1	2	2	2	2	2	2		2	2	2	2	2	2	2	2	2	2	Never	5	1	4	1	5		5	No	Has no influence
66+	Primary school	Christian	Christian	Meat-eating	Meat-eating	Rural	4343	$21,000 - $39,000	2	2	4		1	2	2	1	2	2	2	2	2	2		2	2	2	2	2	2	2	2	2	2			3	3	5	5	3	2	No, haven't had the opportunity	Has no influence					3	Acceptable
46-55	High school	Muslim	Muslim	Meat-eating	Meat-eating	Inner city	48370			4	5		1	2	2	1	2	2	2	2	2	2	1, 4	1	2	2	1	2	2	2	2	2	2	Yes, only if the stunning process is reversible (ie: the animal could recover if	4	5	5	5	4	5	5	Yes	Preferentially purchase			Religious reasons	2	3	Acceptable
26-35	Certificate/diploma	None	None	Meat-eating	Meat-eating	Suburban		More than $80,000	5	2	2		1	2	2	1	2	2	2	2	2	1	1, 2, 3, 4, 8, 9, 10	1	1	1	1	2	2	2	1	1	1	Always	1	4	4	3	5	2	1	No	Consider avoiding	Animal welfare	1			4	Acceptable
18-25	High school	None	None	Vegetarian	Vegetarian	Suburban	4350	Less than $20,000	1	4	3		1	2	2	1	1	2	2	2	2	2	3, 6	2	2	1	2		2	2	2	2	2	Yes, only if the stunning process is reversible (ie: the animal could recover if	4	4	4	5	5	3	5	Yes	Has no influence					3	Acceptable
26-35	Post-graduate degree	Christian	Christian	Meat-eating	Meat-eating	Suburban	4118	$40,000 - $59,000	3	3	4		2	2	2	2	2	2	2	2	2	2	2, 3, 4	2	2	2	2	2	2	2	2	2	2	Yes, only if there is an Imam present	3	3	3	2	5	5	1	Yes	Consider purchasing			Animal welfare	1	4	Acceptable
66+	Post-graduate degree	Buddhist	Buddhist	Meat-eating	Meat-eating	Inner city	72000	RM30,000 - RM49,000	3	3	2		1	2	2	1	1	1	2	2	2	2		2	2	2	2	2	2	2	2	2	2	Yes, only if the stunning process is reversible (ie: the animal could recover if	4	5	4	2	5	3	2	Yes	Has no influence					5	Unacceptable
18-25	Undergraduate degree	Muslim	Muslim	Meat-eating	Meat-eating	Suburban	31000	Less than RM10,000	1	4	4		1	2	2	1	1	1	2	2	2	2	5	2	2	2	2	1	2	2	2	2	2	Yes, only if the stunning process is reversible (ie: the animal could recover if	4	4	3	4	4	4	5	Yes	Preferentially purchase			Religious reasons	2	4	Acceptable
18-25	Undergraduate degree	None	None	Vegan	Vegan	Inner city		Less than $20,000	1	4	4		1	2	2	1	1	1	1	1	2	2	2	2	1	2	2	2	2	2	2	2	2	Never	5	5	4	5	5	3	2	Yes	Has no influence					4	Acceptable
66+	High school	None	None	Meat-eating	Meat-eating	Suburban	4127	$20,000 - $39,000	2	3	3		1	2	2	1	1	1	1	1	2	2		2	2	2	2	2	2	2	2	2	2	Never	5	5	1	2	5		1	No, haven't had the opportunity	Preferentially avoid	All of the above	6			3
18-25	Certificate/diploma	Muslim	Muslim	Meat-eating	Meat-eating	Suburban	43000	Less than RM10,000	1	3	4		1	2	2	1	1	1	1	2	1	2	2, 3, 8	2	1	1	2	2	2	2	1	2	2	Never	5	3	4	5	5	5	5	Yes	Preferentially purchase			Religious reasons	2	3	Acceptable
26-35	Certificate/diploma	Muslim	Muslim			Inner city	57100	RM30,000 - RM49,000	3	5	5		1	2	2	1	1	1	1	2	1	2	1, 2, 4, 5, 6, 7, 9	1	1	2	1	1	1	1	2	1	2	Never	5	5	3	5	5	5	5	Yes	Preferentially purchase					3	Acceptable
18-25	High school	None	None	Meat-eating	Meat-eating	Rural	4400	$20,000 - $39,000	2	1	1		1	2	2	1	1	1	2	1	2	2	3	2	2	1	2	2	2	2	2	2	2	Yes, only if the stunning process is reversible (ie: the animal could recover if	4	4	4	4	5	3	3	Unsure because it's never really come up in conversation	Has no influence					4	Acceptable
18-25	Undergraduate degree	Christian	Christian	Meat-eating	Meat-eating	Suburban	4352	$40,000 - $59,000	3	2	2		1	2	2	1	1	1	2	2	1	2	2, 3, 9	2	1	1	2	2	2	2	2	1	2	Yes, only if the stunning process is reversible (ie: the animal could recover if	4	4	3	3	4	3	2	No	Has no influence					4	Acceptable
46-55	Certificate/diploma	Muslim	Muslim	Vegetarian	Vegetarian	Inner city	15200	Less than RM10,000	1	3	4		1	2	2	1	1	1	2	2	1	2	3, 4, 6	2	2	1	1	2	1	2	2	2	2	Never	5	4	3	5	5	5	5	Yes	Preferentially purchase			Religious reasons	2	2	Acceptable
18-25	High school	Muslim	Muslim	Vegetarian	Vegetarian	Inner city		RM10,000 - RM29,000	2	3	2		1	2	2	1	1	1	2	2	1	2	2, 7, 8	2	1	2	2	2	2	1	1	2	2	Yes, only if the stunning process is reversible (ie: the animal could recover if	4	4	5	5	5	5	5	Yes	Preferentially purchase			Religious reasons	2	5	Acceptable
18-25	High school	Muslim	Muslim	Meat-eating	Meat-eating	Suburban	43000			5	4		1	2	2	1	1	2	1	2	2	2	2, 6	2	1	2	2	2	1	2	2	2	2	Never	5	5	3	5	5	5	5	Yes	Preferentially purchase			Religious reasons	2	3	Acceptable
46-55	Primary school	Buddhist	Buddhist	Meat-eating	Meat-eating	Inner city	50250	RM10,000 - RM29,000	2	3	1		1	2	2	1	1	2	1	2	2	2	1	1	2	2	2	2	2	2	2	2	2	Always	1	3	5	5	5	5	5	Yes	Has no influence					5	Acceptable
18-25	Certificate/diploma	Hindu	Hindu	Meat-eating	Meat-eating	Inner city	34300	Less than RM10,000	1	4	3		1	2	2	1	1	2	1	2	1	2	1, 3, 5, 7, 8	1	2	1	2	1	2	1	1	2	2	Always	1
18-25	Certificate/diploma	Muslim	Muslim	chicken	Meat-eating	Inner city	15200	Less than RM10,000	1	4	4		1	2	2	1	1	2	2	2	1	2	1, 2, 4, 5	1	1	2	1	1	2	2	2	2	2			4	3	5	5	5	4	Yes	Preferentially purchase			Religious reasons	2	3	Acceptable
18-25	Certificate/diploma	Muslim	Muslim	Meat-eating	Meat-eating	Inner city	57000	Less thanRM10,000	1	3	2		1	2	2	1	1	2	2	2	1	2		2	2	2	2	2	2	2	2	2	2	Never	5	2	2	5	5	5	4	Yes	Preferentially purchase			Religious reasons	2	2	Acceptable
18-25	Undergraduate degree	Muslim	Muslim	Vegetarian	Vegetarian	Inner city	16150			5	3		1	2	2	1	1	2	2	2	1	1	3, 8	2	2	1	2	2	2	2	1	2	2	Yes, only if the stunning process is reversible (ie: the animal could recover if	4	4	3	5	5	3	5	Yes	Consider purchasing			Religious reasons	2	3	Acceptable
36-45	Certificate/diploma	Catholic	Catholic	Meat-eating	Meat-eating	Suburban				1	1		1	2	2	1	2	1	2	2	2	2		2	2	2	2	2	2	2	2	2	2	Yes, only if the stunning process is reversible (ie: the animal could recover if	4	5	5	3	4	3	3	Yes	Has no influence					3	Acceptable
26-35	Certificate/diploma	Buddhist	Buddhist	Meat-eating	Meat-eating	Suburban	4114	$40,000 - $59,000	3	2	2		1	2	2	1	2	1	2	2	2	2	5, 7, 8	2	2	2	2	1	2	1	1	2	2	Yes, only on a Friday	2	5	5	1	5	2	1	No	Preferentially avoid	Cultural reasons	3			3
56-65	Certificate/diploma	Buddhist	Buddhist	Meat-eating	Meat-eating	Inner city		RM50,000 - RM70,000	4	3	3		1	2	2	1	2	1	2	2	2	2	1, 4, 6	1	2	2	1	2	2	2	2	2	2	Never	5	4	4	4	4	4	4	Yes	Preferentially purchase					4	Acceptable
18-25	Undergraduate degree	Christian	Christian	Meat-eating	Meat-eating	Suburban	4122	Less than $20,000	1	3	4		1	2	2	1	2	1	1	2	2	2	2, 3, 5, 8	2	1	1	2	1	2	2	1	2	2	Yes, only if the stunning process is reversible (ie: the animal could recover if	4	5	5	4	5	3	1	Yes	Consider avoiding	Animal welfare	1			4	Acceptable
18-25	High school	None	None	Meat-eating	Meat-eating	Suburban	4012	Less than $20,000	1	4	2		1	2	2	1	2	1	1	2	2	2	1, 2, 3, 5, 8, 9	1	1	1	2	1	2	2	1	1	2	Yes, only if the stunning process is reversible (ie: the animal could recover if	4	3	4	4	5	3	1	No, haven't had the opportunity	Has no influence					4	Acceptable
18-25	High school	Christian	Christian	Meat-eating	Meat-eating	Suburban	4164	Less than $20,000	1	3	3		1	2	2	1	2	1	1	2	2	2	3, 9	2	2	1	2	2	2	2	2	1	2	Yes, only if the stunning process is reversible (ie: the animal could recover if	4	5	5	3	5			No, haven't had the opportunity	Has no influence					3	Acceptable
26-35	Certificate/diploma	Muslim	Muslim	Meat-eating	Meat-eating	Suburban		RM50,000 - RM70,000	4	4	4		1	2	2	1	2	1	1	2	2	2	3, 4	2	2	1	1	2	2	2	2	2	2	Never	5	4	4	5	5	5	5	Yes	Preferentially purchase			Health reasons	4	4	Acceptable
18-25	Undergraduate degree	Muslim	Muslim	Meat-eating	Meat-eating	Suburban		Less than RM10,000	1	4	4		1	2	2	1	2	1	1	2	2	1	2, 3, 5, 8, 9	2	1	1	2	1	2	2	1	1	2	Never	5	4	3	4	4	4	3	Yes	Consider purchasing					3	Acceptable
26-35	High school	None	None	Meat-eating	Meat-eating	Rural	4341	Less than $20,000	1	4	3		1	2	2	1	2	1	1	1	2	1	2, 4	2	1	2	1	2	2	2	2	2	2	Always	1	4	3	3	4	3	4	No	Has no influence					3	Acceptable
18-25	High school	None	None	Meat-eating	Meat-eating	Suburban	4207	Less than $20,000	1	3	2		1	2	2	1	2	1	1	1	1	1	1, 2, 4, 5, 6, 8	1	1	2	1	1	1	2	1	2	2	Never	5	5	1	1	4	4	1	Yes	Has no influence					4	Acceptable
18-25	Post-graduate degree	None	None	Meat-eating	Meat-eating	Suburban		$60,000 - $80,000	4	3	3		1	2	2	1	2	1	1	2	1	2	5	2	2	2	2	1	2	2	2	2	2	Yes, only if the stunning process is reversible (ie: the animal could recover if	4	5	5	5	5	5	1	No, haven't had the opportunity	Consider avoiding	Animal welfare	1			3	Acceptable
18-25	Undergraduate degree	Punjab	Other	Vegan	Vegan	Suburban	4109	$60,000 - $80,000	4	4	3		1	2	2	1	2	1	1	2	1	2	2, 3, 5, 8	2	1	1	2	1	2	2	1	2	2	Yes, only if the stunning process is reversible (ie: the animal could recover if	4	4	5	5	4	3	2	Yes	Consider avoiding	Religious reasons	2			4	Acceptable
18-25	Undergraduate degree	None	None	Meat-eating	Meat-eating	Suburban	4207	Less than $20,000	1	3	3		1	2	2	1	2	1	1	2	1	2	2, 3, 5, 8, 9	2	1	1	2	1	2	2	1	1	2	Yes, only if the stunning process is reversible (ie: the animal could recover if	4	5	5	4	5	1	1	Yes	Preferentially avoid	Welfare and meat quality	5			4
18-25	Certificate/diploma	Muslim	Muslim	Meat-eating	Meat-eating	Inner city	89607			3	4		1	2	2	1	2	1	1	2	1	2	2, 5	2	1	2	2	1	2	2	2	2	2	Never	5	5	4	5	5	5	5	Yes	Preferentially purchase			Health reasons	4	3	Acceptable
18-25	Certificate/diploma	Muslim	Muslim	Meat-eating	Meat-eating	Inner city	40400	Less than RM10,000	1	5	5		1	2	2	1	2	1	1	2	1	1	1, 2, 3, 4, 6, 7, 8, 9, 10	1	1	1	1	2	1	1	1	1	1	Never	5	4	3	5	5	5	4	Yes	Preferentially purchase			Religious reasons	2	3	Acceptable
56-65		Christian	Christian	Meat-eating	Meat-eating	Rural		$40,000 - $59,000	3	3	2		1	2	2	1	2	1	2	1	2	2	1, 3, 4, 6, 7, 8	1	2	1	1	2	1	1	1	2	2	Never	5	5	2	4	4	2	1	Yes	Has no influence					4	Acceptable
18-25	Certificate/diploma	Muslim	Muslim	Meat-eating	Meat-eating	Inner city				4	3		1	2	2	1	2	1	2	2	1	2	2, 8, 10	2	1	2	2	2	2	2	1	2	1	Yes, only if the stunning process is reversible (ie: the animal could recover if	4	3	3	4	4	4	4	Yes	Consider purchasing			Health reasons	4	4	Acceptable
18-25	Undergraduate degree	Muslim	Muslim	Meat-eating	Meat-eating	Inner city	15150	Less than RM10,000	1	5	3		1	2	2	1	2	1	2	2	1	2	1, 3, 4, 6, 9	1	2	1	1	2	1	2	2	1	2	Never	5	4	3	5	4	5	5	Yes	Preferentially purchase			Religious reasons	2	3	Acceptable
18-25	Undergraduate degree	Muslim	Muslim	Meat-eating	Meat-eating	Inner city	91029			4	3		1	2	2	1	2	1	2	2	1	2		2	2	2	2	2	2	2	2	2	2			4	1	5	5	5	5	Yes	Preferentially purchase					3	Acceptable
46-55	Post-graduate degree	None	None	Meat-eating	Meat-eating	Suburban	4074	More than $80,000	5	1	3		1	2	2	1	2	2	1	2	2	2	4, 7, 10	2	2	2	1	2	2	1	2	2	1	Always	1	5	4	3	4	3	1	No, haven't had the opportunity	Has no influence					4	Acceptable
66+	Primary school	Christian	Christian	Meat-eating	Meat-eating	Suburban	4530	Less than $20,000	1	3	4		1	2	2	1	2	2	1	2	2	2		2	2	2	2	2	2	2	2	2	2	Always	1	5	3	5	4	3	1	Never asked	Has no influence					3	Acceptable
66+	High school	Christian	Christian	Meat-eating	Meat-eating	Suburban	4350	$20,000 - $39,000	2	3	3		1	2	2	1	2	2	1	2	2	2	3, 5, 9	2	2	1	2	1	2	2	2	1	2	Always	1	4	2	1	3	3	1	No	Preferentially avoid	Not significant	7			1	Unacceptable
18-25	High school	Muslim	Muslim	Meat-eating	Meat-eating	Inner city				3	3		1	2	2	1	2	2	1	2	2	2	2, 6	2	1	2	2	2	1	2	2	2	2	Yes, only if the stunning process is reversible (ie: the animal could recover if	4	4	3	5	4	4	4	Yes	Consider purchasing			Religious reasons	2	3	Acceptable
46-55	Undergraduate degree	Christian	Christian	Meat-eating	Meat-eating	Suburban		$40,000 - $59,000	3	4	4		1	2	2	1	2	2	1	1	2	2	3, 4, 5	2	2	1	1	1	2	2	2	2	2	Yes, only if the stunning process is reversible (ie: the animal could recover if	4	5	5	5	3	3	1	Yes	Has no influence					3	Acceptable
26-35	Undergraduate degree	Christian	Christian	Meat-eating	Meat-eating	Inner city	4067	$40,000 - $59,000	3	3	2		1	2	2	1	2	2	1	1	2	2	3, 9, 10	2	2	1	2	2	2	2	2	1	1	Yes, only if the stunning process is reversible (ie: the animal could recover if	4	4	4	4	3	3	3	No	Consider avoiding	Health reasons	4				Acceptable
18-25	Certificate/diploma	Muslim	Muslim			Inner city		Less than RM10,000	1	4	5		1	2	2	1	2	2	1	1	2	1	4	2	2	2	1	2	2	2	2	2	2	Yes, only if the stunning process is reversible (ie: the animal could recover if	4	5	4	5	5	5	5	Yes	Consider purchasing			Health reasons	4	3	Acceptable
56-65	Certificate/diploma	Christian	Christian	Meat-eating	Meat-eating	Rural	4361	$60,000 - $80,000	4	1	4		1	2	2	1	2	2	1	1	1	2	3	2	2	1	2	2	2	2	2	2	2	Never	5	5	4	3	2	3	1	No	Has no influence					3	Acceptable
26-35	High school	Buddhist	Buddhist	Meat-eating	Meat-eating	Inner city		RM10,000 - RM29,000	2	2	2		1	2	2	1	2	2	1	2	1	2	1, 4, 7, 9	1	2	2	1	2	2	1	2	1	2	Yes, only if there is an Imam present	3	4	4	4	5	5	5	Yes	Preferentially purchase					4	Acceptable
18-25	Undergraduate degree	Christian	Christian	Meat-eating	Meat-eating	Suburban	4226	Less than $20,000	1	1	1		1	2	2	1	2	2	2	1	2	2	3	2	2	1	2	2	2	2	2	2	2	Never	5	5	4	3	3	3	3	Yes	Has no influence					3	Acceptable
18-25	Certificate/diploma	Christian	Christian	Meat-eating	Meat-eating	Suburban	4207	Less than $20,000	1	3	1		1	2	2	1	2	2	2	1	2	1		2	2	2	2	2	2	2	2	2	2	Yes, only if the stunning process is reversible (ie: the animal could recover if	4	4	3		4	3	4	Yes	Has no influence					3	Unacceptable
18-25	High school	Muslim	Muslim	Meat-eating	Meat-eating	Rural		Less than RM10,000	1	4	4		1	2	2	1	2	2	2	1	1	2	1, 3, 4, 5, 7, 8, 9	1	2	1	1	1	2	1	1	1	2
26-35	Undergraduate degree	Christian	Christian	Meat-eating	Meat-eating	Suburban		$60,000 - $80,000	4	5	5		1	2	2	1	2	2	2	2	1	2		2	2	2	2	2	2	2	2	2	2			5	5	5	5	3	3	Yes	Has no influence					3	Acceptable
26-35	Certificate/diploma	Atheist	Atheist	Meat-eating	Meat-eating	Suburban		$60,000 - $80,000	4	1	1		2	2	2	2	2	2	2	2	2	2	1, 2, 3, 4, 5, 6, 7, 8, 9, 10	2	2	2	2	2	2	2	2	2	2	Yes, only if there is an Imam present	3	3	2	3	3	3	2	No	Consider avoiding	Meat quality	5			4	Acceptable
46-55	High school	Christian	Christian	Meat-eating	Meat-eating	Suburban	4350	Less than $20,000	1	3	3		1	2	2	2	1	1	2	2	2	2	1, 5, 6	1	2	2	2	1	1	2	2	2	2	Always	1	5	1	1	5	3	3	No	Has no influence					2	Acceptable
26-35	Certificate/diploma	Buddhist	Buddhist	Meat-eating	Meat-eating	Inner city	47600	Less than RM10,000	1	1	2		1	2	2	2	1	1	1	2	2	2		2	2	2	2	2	2	2	2	2	2	Never	5	2	1	1	1	1			Has no influence					3	Acceptable
18-25	Certificate/diploma	Christian	Christian	Meat-eating	Meat-eating	Inner city	4350	$20,000 - $39,000	2	2	2		1	2	2	2	1	2	2	1	2	2	6, 10	2	2	2	2	2	1	2	2	2	1	Yes, only if there is an Imam present	3	5	2	2	5	3	2	Yes	Has no influence					3	Unacceptable
18-25	Undergraduate degree	Buddhist	Buddhist	Meat-eating	Meat-eating	Suburban	3178	Less than $20,000	1	3	4		1	2	2	2	1	2	2	1	2	1	1, 4, 5, 6, 7, 8, 10	1	2	2	1	1	1	1	1	2	1	Yes, only if the stunning process is reversible (ie: the animal could recover if	4	2	3	2	4	3	3	Yes	Has no influence					3	Acceptable
18-25	Undergraduate degree	Muslim	Muslim			Rural		Less than RM10,000	1	3	3		1	2	2	2	2	1	2	2	2	2		2	2	2	2	2	2	2	2	2	2				3	4	5	5	3	Yes	Preferentially purchase			Animal welfare	1	3	Acceptable
26-35	Certificate/diploma	Muslim	Muslim	Meat-eating	Meat-eating	Inner city		Less than RM10,000	1	3	3		1	2	2	2	2	1	2	2	2	2	1, 3, 6	1	2	1	2	2	1	2	2	2	2	Yes, only if the stunning process is reversible (ie: the animal could recover if	4	4	3	4	4	4	3	Yes	Preferentially purchase			Religious reasons	2	3	Acceptable
46-55	High school	Christian	Christian	Meat-eating	Meat-eating	Suburban		$40,000 - $59,000	3	2	2		1	2	2	2	2	1	1	2	2	1	2, 3, 4, 5, 8, 9	2	1	1	1	1	2	2	1	1	2	Always	1	3	3	4	4	3	2	No	Consider avoiding	Price	7			4	Acceptable
26-35	High school	None	None	Meat-eating	Meat-eating	Suburban	4133	$40,000 - $59,000	3	3	4		1	2	2	2	2	1	2	1	2	2	1, 3, 10	1	2	1	2	2	2	2	2	2	1	Never	5	4	2	2	5	3	1	Yes	Consider avoiding					5	Unacceptable
18-25	Undergraduate degree	Christian	Christian			Suburban	98700			3	3		1	2	2	2	2	1	2	1	2	2	1, 6, 8	1	2	2	2	2	1	2	1	2	2	Always	1	4	4	5	5	5	3	Yes	Has no influence					3
18-25	Undergraduate degree	None	None	Meat-eating	Meat-eating	Suburban	4009	$40,000 - $59,000	3	3	1		1	2	2	2	2	2	1	2	2	2	2, 3, 4, 5, 6, 8, 9	2	1	1	1	1	1	2	1	1	2	Yes, only if the stunning process is reversible (ie: the animal could recover if	4	4	4	4	4	4	2	Yes	Has no influence					3	Acceptable
18-25	Undergraduate degree	None	None	Meat-eating	Meat-eating	Rural	4343	Less than $20,000	1	3	3		1	2	2	2	2	2	1	2	2	2	1, 2, 3, 4, 5, 6, 7, 8, 9, 10	1	1	1	1	1	1	1	1	1	1	Yes, only if the stunning process is reversible (ie: the animal could recover if	4	4	4	4	1	3	1	No, haven't had the opportunity	Consider avoiding	Animal welfare	1			4	Acceptable
56-65	High school	Christian	Christian	Meat-eating	Meat-eating	Suburban	4343	$40,000 - $59,000	3	5	5		1	2	2	2	2	2	1	2	2	2	2, 4	2	1	2	1	2	2	2	2	2	2	Never	5	5	5	5	5	3	1	Yes	Consider purchasing			Animal welfare	1	3	Acceptable
66+	Undergraduate degree	Christian	Christian	Meat-eating	Meat-eating	Suburban	4343	More than $80,000	5	3	2		1	2	2	2	2	2	1	2	2	2	2, 3, 6, 8	2	1	1	2	2	1	2	1	2	2	Yes, only if the stunning process is reversible (ie: the animal could recover if	4	5	5	4	3	3	1	No, haven't had the opportunity	Has no influence					3	Acceptable
66+	Undergraduate degree	Christian	Christian	Meat-eating	Meat-eating	Suburban		More than $80,000	5	3	3		1	2	2	2	2	2	1	2	2	2		2	2	2	2	2	2	2	2	2	2	Never	5	5	5	4	3	3	2	No, haven't had the opportunity	Has no influence					3	Acceptable
18-25	High school	Christian	Christian	Meat-eating	Meat-eating	Inner city	43200	RM30,000 - RM49,000	3	3	3		1	2	2	2	2	2	1	2	2	2		2	2	2	2	2	2	2	2	2	2			4	4	5	5	5		Yes	Preferentially purchase			Meat quality	5	4	Acceptable
36-45	High school	None	None	Meat-eating	Meat-eating	Suburban				1	1		1	2	2	2	2	2	1	2	1	2	3	2	2	1	2	2	2	2	2	2	2	Never	5	5	5	5	1	3	1	Yes	Preferentially avoid	Animal welfare	1			4	Unacceptable
36-45	Post-graduate degree	Christian	Christian	Meat-eating	Meat-eating	Rural	4341	More than RM70,000	5	4	3		1	2	2	2	2	2	1	2	1	2	3, 4, 5	2	2	1	1	1	2	2	2	2	2	Never	5	5	5	4	2	3	1	Yes	Has no influence					4	Acceptable
18-25	Undergraduate degree	Buddhist	Buddhist			Suburban	71010			3	3		1	2	2	2	2	2	2	1	2	2	1, 8	1	2	2	2	2	2	2	1	2	2			4	3	3	4	3	3	Yes	Has no influence					2
26-35	Post-graduate degree	Atheist	Atheist	Meat-eating	Meat-eating	Suburban		More than RM70,000	5	2	2		1	2	2	2	2	2	2	1	2	2	1, 5, 8, 10	1	2	2	2	1	2	2	1	2	1	Always	1	4	2	4	4	3	5	Yes	Has no influence					4	Acceptable
18-25	Undergraduate degree	Buddhist	Buddhist	Meat-eating	Meat-eating	Inner city	8000	Less thanRM10,000	1	3	4		1	2	2	2	2	2	2	1	2	2	1	1	2	2	2	2	2	2	2	2	2	Always	1	4	4	4	4	4	4	Yes	Has no influence						Acceptable
36-45	Certificate/diploma	Aboriginal	Other	Meat-eating	Meat-eating	Inner city		$20,000 - $39,000	2	3	5		1	2	2	2	2	2	2	2	2	2	3	2	2	1	2	2	2	2	2	2	2	Never	5	5	1	5	5	3	1	No	Has no influence					5	Acceptable
26-35	Primary school	None	None	Meat-eating	Meat-eating	Suburban	4207	$20,000 - $39,000	2	3	3		1	2	2	2	2	2	2	2	1	2	6	2	2	2	2	2	1	2	2	2	2	Yes, only if there is an Imam present	3	5	1	1	5	3	1	Yes	Preferentially avoid	Animal welfare	1			3	Unacceptable
18-25	Post-graduate degree	None	None	Meat-eating	Meat-eating	Inner city	4066	$40,000 - $59,000	3	2	2		1	2	2	2	2	2	2	2	1	2		2	2	2	2	2	2	2	2	2	2	Never	5	5	4	2	3	3	1	No	Has no influence					4	Acceptable
26-35	Undergraduate degree	Hindu	Hindu	Meat-eating	Meat-eating	Inner city		RM50,000 - RM70,000	4	4	5		1	2	2	2	2	2	2	2	1	2	1	1	2	2	2	2	2	2	2	2	2	Never	5	5	5	5	5	5	5	Yes	Preferentially purchase			Animal welfare	1	5	Acceptable
56-65	Primary school	Christian	Christian	Meat-eating	Meat-eating	Suburban	4114	$60,000 - $80,000	4	3	3		1	2	2	2	2	2	2	2	1	1		2	2	2	2	2	2	2	2	2	2	Always	1	4	4	3	4	2	2	No, No, haven't had the opportunity, No, because of cultural differences, No, be	Consider avoiding	Religious reasons	2			4	Acceptable
18-25	Certificate/diploma	Atheist	Atheist	Meat-eating	Meat-eating	Suburban	4117	$20,000-$39,000	2	3	2		1	2	2	2	2	2	2	2	1	1	3, 4, 6, 7	2	2	1	1	2	1	1	2	2	2	Always	1	4	4	3	3	3	1	Yes	Preferentially avoid	Cultural reasons	3			4	Unacceptable
46-55	Certificate/diploma	None	None	Meat-eating	Meat-eating	Inner city	4350	$40,000 - $59,000	3	4	4		2	1	1	2	2	2	2	2	2	2	10	2	2	2	2	2	2	2	2	2	1	Never	5	3	5	5	4	3	3	Yes	Has no influence					3	Acceptable
18-25	High school	Christian	Christian	Meat-eating	Meat-eating	Suburban	4114	$40,000 - $59,000	3	3	3		2	1	1	2	2	2	2	2	2	2	1, 2, 3	1	1	1	2	2	2	2	2	2	2	Always	1	5	5	5	5	3	2	Yes	Consider avoiding	Animal welfare	1			3	Unacceptable
26-35	Primary school	Hindu	Hindu				47500			2	2		2	1	1	2	2	2	2	2	2	2	1, 6, 7, 10	1	2	2	2	2	1	2	1	2	1	Yes, only on a Friday	2	3	3	1	4	2	2	Yes	Preferentially purchase			Religious reasons	2	2	Acceptable
46-55		Muslim	Muslim	Vegetarian	Vegetarian	Inner city	81300	Less than RM10,000	1	5	5		2	1	1	1	1	1	2	2	2	2	5, 6	2	2	2	2	1	1	2	2	2	2	Never	5	4	4	5	5	5	1	Yes	Preferentially purchase			Health reasons	4	4	Acceptable
26-35	Undergraduate degree	Muslim	Muslim	Meat-eating	Meat-eating	Inner city	47100	RM30,000 - RM49,000	3	4	4		2	1	1	1	1	1	1	2	2	2	1, 8	1	2	2	2	2	2	2	1	2	2	Yes, only if the stunning process is reversible (ie: the animal could recover if	4	5	3	5	5	5	5	Yes	Preferentially purchase			Religious reasons	2	3	Acceptable
36-45	High school	Muslim	Muslim	Meat-eating	Meat-eating	Suburban	4127	Less than $20,000	1	3	3		2	1	1	1	1	1	1	1	1	1		2	2	2	2	2	2	2	2	2	2	Yes, only if there is an Imam present	3	5	5	5	5	3		Yes	Has no influence					4	Acceptable
18-25	High school	None	None	Meat-eating	Meat-eating	Inner city	4125			5	5		2	1	1	1	1	1	1	1	1	1		2	2	2	2	2	2	2	2	2	2	Never	5	1	1	5	1	1	5	Yes	Has no influence					5	Acceptable
46-55	High school	Muslim	Muslim	Meat-eating	Meat-eating	Inner city		Less than RM10,000	1	3	3		1	1	1	1	1	1	1	1	1	1	1	1	2	2	2	2	2	2	2	2	2	Never	5
18-25	Undergraduate degree	Muslim	Muslim	Meat-eating	Meat-eating	Inner city	43400	Less than RM10,000	1	5	5		2	1	1	1	1	1	1	2	1	2	1	1	2	2	2	2	2	2	1	1	2	Never	5	3	5	5	5	5	5	Yes	Preferentially purchase			Religious reasons	2	3	Acceptable
66+	High school	Muslim	Muslim	Meat-eating	Meat-eating	Suburban	70400	RM10,000 - RM29,000	2	3	3		2	1	1	1	1	1	1	2	1	2	1, 8, 10	1	2	2	2	2	2	2	1	2	1	Never	5	1	1	5	1	5	5	Yes	Preferentially purchase					3	Acceptable
18-25	Undergraduate degree	Muslim	Muslim	Meat-eating	Meat-eating	Inner city	31350	Less than RM10,000	1	4	5		2	1	1	1	1	1	1	2	1	2	1	1	2	2	2	2	2	2	2	2	2	Never	5	4	4	5	5	5	5	Yes	Preferentially purchase			Animal welfare	1	1	Acceptable
26-35	Undergraduate degree	Muslim	Muslim	Meat-eating	Meat-eating	Suburban	43000	Less than RM10,000	1	3	4		2	1	1	1	1	1	1	2	1	2	1, 8	1	2	2	2	2	2	2	1	2	2	Never	5	1	5	5	5	4	5	Yes	Preferentially purchase			Religious reasons	2	3	Acceptable
46-55	Undergraduate degree	Muslim	Muslim	Meat-eating	Meat-eating	Suburban				4	4		2	1	1	1	1	1	1	2	1	2		2	2	2	2	2	2	2	2	2	2	Never	5	5	5	5	4	5	5	Yes	Preferentially purchase			Religious reasons	2	3	Acceptable
18-25	Certificate/diploma	Muslim	Muslim	Meat-eating	Meat-eating	Inner city	52000			3	3		2	1	1	1	1	1	1	2	1	1	1	1	2	2	2	2	2	2	2	2	2	Yes, only if the stunning process is reversible (ie: the animal could recover if	4	3	3	3	4	4	3	Yes	Preferentially purchase			Health reasons	4	4	Acceptable
56-65	High school	Buddhist	Buddhist	Meat-eating	Meat-eating	Inner city		Less than RM10,000	1	2	2		2	1	1	1	1	1	2	1	2	2		2	2	2	2	2	2	2	2	2	2	Never	5	4	4	4	4	3	3	Yes	Consider purchasing			Religious reasons	2	3	Acceptable
36-45	Certificate/diploma	Muslim	Muslim	Meat-eating	Meat-eating	Inner city	43100	RM30,000 - RM49,000	3	3	3		2	1	1	1	1	1	2	2	1	2	1, 4	1	2	2	1	2	2	2	2	2	2	Never	5	5	3	5	5	5	5	Yes	Preferentially purchase			all above	6	4	Acceptable
18-25	Certificate/diploma	Muslim	Muslim	Meat-eating	Meat-eating	Inner city		Less than RM10,000	1	4	5		2	1	1	1	1	1	2	2	1	1	1	1	2	2	2	2	2	2	2	2	2	Never	5
36-45	Undergraduate degree	None	None	Vegetarian	Vegetarian	Inner city	4350	$20,000 - $39,000	2	5	5		2	1	1	1	1	2	1	2	1	2	1, 3, 4, 5, 6, 7, 8	1	2	1	1	1	1	1	1	2	2	Yes, only if there is an Imam present	3	5	5	5	3	3	1	No, haven't had the opportunity	Preferentially avoid					3	Acceptable
18-25	High school	Muslim	Muslim	Meat-eating	Meat-eating	Inner city	51200			5	5		2	1	1	1	2	1	1	2	2	2	1, 5, 6	1	2	2	2	1	1	2	2	2	2	Never	5	3	2	5	3	5	3	Yes	Preferentially purchase			Religious reasons	2	5	Acceptable
26-35	Certificate/diploma	Muslim	Muslim	Meat-eating	Meat-eating	Suburban	21200			4	5		2	1	1	1	2	1	1	2	2	2	1, 5	1	2	2	2	1	2	2	2	2	2	Never	5	2	1	5	5	5		Yes	Preferentially purchase			Health reasons	4	1	Acceptable
36-45	High school	Muslim	Muslim	Meat-eating	Meat-eating	Suburban		RM30,000 - RM49,000	3	3	3		2	1	1	1	2	1	1	2	2	2	9	2	2	2	2	2	2	2	2	1	2	Never	5	4	4	4	4	5	4	Yes	Preferentially purchase			Religious reasons	2	3	Acceptable
18-25	Certificate/diploma	Muslim	Muslim	Meat-eating	Meat-eating	Suburban				3	3		2	1	1	1	2	1	1	2	2	2	1	1	2	2	2	2	2	2	2	2	2	Never	5	5	5	5	5	5	5	Yes	Preferentially purchase			Religious reasons	2	3	Acceptable
26-35	Undergraduate degree	Muslim	Muslim	Meat-eating	Meat-eating	Inner city	47650	RM30,000 - RM49,000	3	4	4		2	1	1	1	2	1	1	2	2	2	1, 5, 9	1	2	2	2	1	2	2	2	1	2	Yes, only if the stunning process is reversible (ie: the animal could recover if	4	4	3	5	5	5	4	Yes	Preferentially purchase					5	Acceptable
18-25	Certificate/diploma	Muslim	Muslim	Meat-eating	Meat-eating	Inner city	47810	Less than RM10,000	1	4	3		1	1	1	1	2	1	1	2	2	1	2, 8	2	1	2	2	2	2	2	1	2	2	Never	5	3	4	5	5	5	5	Yes	Preferentially purchase			Religious reasons	2	3	Acceptable
18-25	Undergraduate degree	Muslim	Muslim	Meat-eating	Meat-eating	Inner city		Less than RM10,000	1	4	5		1	1	1	1	2	1	1	1	2	2	1, 5	1	2	2	2	1	2	2	2	2	2	Never	5	3	5	5	4	5	5	Yes	Preferentially purchase			Religious reasons	2	3	Acceptable
36-45	High school	Muslim	Muslim	Meat-eating	Meat-eating	Suburban	46000	RM30,000 - RM49,000	3	3	3		2	1	1	1	2	1	1	1	1	2	1, 2	1	1	2	2	2	2	2	2	2	2	Never	5	5	4	5	5	4	5	Yes	Preferentially purchase			Religious reasons	2	5	Acceptable
18-25	Undergraduate degree	Muslim	Muslim	Meat-eating	Meat-eating	Suburban		Less than RM10,000	1	4	4		2	1	1	1	2	1	1	1	1	2	1, 5	1	2	2	2	1	2	2	2	2	2	Never	5	5	3	5	5	5	5	Yes	Preferentially purchase			Religious reasons	2	3	Acceptable
46-55	High school	Muslim	Muslim	Meat-eating	Meat-eating	Suburban		Less than RM10,000	1	4	4		2	1	1	1	2	1	1	1	1	2	1, 5	1	2	2	2	1	2	2	2	2	2	Never	5	5	4	5	5	5	5	Yes	Preferentially purchase			Religious reasons	2	3	Acceptable
26-35	Post-graduate degree	Atheist	Atheist	Vegan	Vegan	Suburban	4207	More than $80,000	5	5	5		2	1	1	1	2	1	1	2	1	2	1	1	2	2	2	2	2	2	2	2	2	Never	5	5	5	3	5		1	No, because of cultural differences	Preferentially avoid	Animal welfare	1			4	Acceptable
36-45	High school	Muslim	Muslim	Meat-eating	Meat-eating	Suburban		Less than RM10,000	1	3	4		2	1	1	1	2	1	1	2	1	2	1, 2, 3, 4, 6, 9	1	1	1	1	2	1	2	2	1	2	Never	5	5	4	5	5	5	5	Yes	Consider purchasing			Religious reasons	2	4	Acceptable
56-65	Certificate/diploma	Muslim	Muslim	Meat-eating	Meat-eating	Rural	44020	Less than RM10,000	1	3	3		2	1	1	1	2	1	1	2	1	2	1, 2, 3, 4, 6, 7, 9	1	1	1	1	2	1	1	2	1	2	Never	5	4	4	4	4	4	4	Yes	Preferentially purchase			Religious reasons	2	4	Acceptable
46-55	High school	Muslim	Muslim	Meat-eating	Meat-eating	Inner city		RM50,000 - RM70,000	4	4	5		2	1	1	1	2	1	1	2	1	2	1, 5, 8	1	2	2	2	1	2	2	1	2	2	Never	5	5	5	5	5	5	5	Yes	Preferentially purchase			Religious reasons	2	5	Acceptable
36-45	Certificate/diploma	Muslim	Muslim	Meat-eating	Meat-eating	Inner city	56100	RM30,000 - RM49,000	3	3	3		2	1	1	1	2	1	1	2	1	2	1, 5	1	2	2	2	1	2	2	2	2	2	Never	5	4	3	5	5	5	4	Yes	Preferentially purchase			Health reasons	4	3	Acceptable
56-65	Certificate/diploma	Muslim	Muslim	Meat-eating	Meat-eating	Suburban	63300	RM10,000 - RM29,000	2	3	3		2	1	1	1	2	1	1	2	1	2	1, 2, 5	1	1	2	2	1	2	2	2	2	2	Never	5	1	3	4	5	5	5	Yes	Preferentially purchase			Religious reasons	2	3	Acceptable
26-35	Undergraduate degree	Hindu	Hindu	Vegetarian	Vegetarian	Inner city	46150	RM50,000 - RM70,000	4	4	4		2	1	1	1	2	1	1	2	1	2		2	2	2	2	2	2	2	2	2	2	Never	5	4	3	4	4	4	4	Yes	Preferentially purchase			Animal welfare	1	4	Acceptable
18-25	Undergraduate degree	Muslim	Muslim	Meat-eating	Meat-eating	Inner city	62050	Less than RM10,000	1	4	4		2	1	1	1	2	1	1	2	1	2	5, 8	2	2	2	2	1	2	2	1	2	2	Yes, only if the stunning process is reversible (ie: the animal could recover if	4	4	4	5	5	5	5	Yes	Preferentially purchase			Animal welfare	1	4	Acceptable
18-25	High school	Muslim	Muslim	Meat-eating	Meat-eating	Inner city	40000			4	3		2	1	1	1	2	1	1	2	1	2	1, 5, 8, 10	1	2	2	2	1	2	2	1	2	1	Never	5	5	4	4	4	5	4	Yes	Preferentially purchase			Health reasons	4	3	Acceptable
46-55	Undergraduate degree	Muslim	Muslim	Meat-eating	Meat-eating	Inner city		RM50,000 - RM70,000	4	5	5		2	1	1	1	2	1	1	2	1	2	1, 5	1	2	2	2	1	2	2	2	2	2	Never	5	5	5	5	5	5	5	Yes	Preferentially purchase			Health reasons	4	5	Acceptable
26-35	Undergraduate degree	Muslim	Muslim	Meat-eating	Meat-eating	Inner city		RM30,000 - RM49,000	3	3	3		2	1	1	1	2	1	1	2	1	2	1, 5, 8	1	2	2	2	1	2	2	1	2	2	Never	5	5	3	5	3	5	5	Yes	Preferentially purchase			Health reasons	4	5	Acceptable
18-25	Certificate/diploma	Muslim	Muslim			Suburban	81440	Less thanRM10,000	1	5	4		2	1	1	1	2	1	1	2	1	2	1, 5, 8	1	2	2	2	1	2	2	2	2	2	Never	5	3	3	5	4	5	5	Yes	Preferentially purchase			Health reasons	4	2	Acceptable
26-35	High school	Muslim	Muslim	Meat-eating	Meat-eating	Rural	42200	Less thanRM10,000	1	4	3		2	1	1	1	2	1	1	2	1	2	1	1	2	2	2	2	2	2	2	2	2	Never	5	4	3	5	5	5	5	Yes	Preferentially purchase			Religious reasons	2	1	Acceptable
46-55	High school	Muslim	Muslim	Meat-eating	Meat-eating	Suburban	72000	RM50,000 - RM70,000	4	3	4		2	1	1	1	2	1	1	2	1	1	1, 5, 8	1	2	2	2	1	2	2	1	2	2	Always	1	4	2	5	5	3	1	Yes	Preferentially purchase					3	Acceptable
18-25	Certificate/diploma	Muslim	Muslim	Meat-eating	Meat-eating	Inner city	43000	Less than RM10,000	1	3	5		2	1	1	1	2	1	2	1	1	2	1, 2, 3, 4, 6, 7	1	1	1	1	2	1	1	2	2	2															3	Acceptable
18-25	High school	Muslim	Muslim			Inner city	51200			3	2		2	1	1	1	2	1	2	2	1	2	5, 8	2	2	2	2	1	2	2	1	2	2	Never	5	3	4	5	5	5	4	Yes	Preferentially purchase			Religious reasons	2	4	Acceptable
18-25	High school	Muslim	Muslim	Meat-eating	Meat-eating	Rural		Less than RM10,000	1	3	3		2	1	1	1	2	1	2	2	1	2	1, 5, 10	1	2	2	2	1	2	2	2	2	1	Yes, only if the stunning process is reversible (ie: the animal could recover if	4	5	4	5	5	5	5	Yes	Preferentially purchase			Religious reasons	2	3	Acceptable
18-25	High school	None	None	Meat-eating	Meat-eating	Suburban	4114	$40,000 - $59,000	3	4	4		2	1	1	1	2	2	1	1	1	1	4, 5, 7, 10	2	2	2	1	1	2	1	2	2	1	Never	5	5	1	1	1		1	Yes	Consider avoiding					1	Unacceptable
18-25	High school	Christian	Christian	Paleo	Other	Rural	4207	Less than $20,000	1	3	1		2	1	1	2	1	2	2	2	2	1	1, 4, 5	1	2	2	1	1	2	2	2	2	2	Never	5	3	4	3	5	3	3	No	Preferentially avoid	Religious reasons	2			3	Acceptable
46-55	High school	Christian	Christian	Meat-eating	Meat-eating	Suburban		More than $80,000	5	1	1		2	1	1	2	1	1	1	2	2	2	1, 4, 8, 9	1	2	2	1	2	2	2	1	1	2	Never	5	5	5	5	5	3	1	No, haven't had the opportunity	Has no influence					4	Acceptable
36-45	High school	Buddhist	Buddhist	Vegetarian	Vegetarian	Suburban	4125	$20,000-$39,000	2	1	1		2	1	1	2	1	1	1	1	2	1	4	2	2	2	1	2	2	2	2	2	2	Always	1	3	2	2	2	4	2	Yes	Has no influence					4	Acceptable
46-55		Christian	Christian	Meat-eating	Meat-eating	Suburban	4129	$40,000 - $59,000	3	4	4		2	1	1	2	1	2	1	2	2	2	1, 8, 9	1	2	2	2	2	2	2	1	1	2	Yes, only on a Friday	2	4	3	4	2		3		Has no influence					4	Acceptable
18-25	Certificate/diploma	Muslim	Muslim	Meat-eating	Meat-eating	Inner city	54200	Less than RM10,000	1	3	3		2	1	1	2	1	2	1	2	1	1	1, 2, 6, 8	2	1	2	2	2	1	2	1	2	2	Never	5	3	3	5	5	5	4	Yes	Preferentially purchase					3	Acceptable
18-25	Certificate/diploma	Atheist	Atheist			Inner city		$40,000 - $59,000	3	3	2		2	1	1	2	1	2	2	1	2	2	8	2	2	2	2	2	2	2	1	2	2	Yes, only if there is an Imam present	3	5	4	4	3	4	2	Yes	Has no influence					3	Acceptable
18-25	Undergraduate degree	Muslim	Muslim	Meat-eating	Meat-eating	Suburban	22300	Less than RM10,000	1	4	4		2	1	1	2	2	1	1	2	2	2	1, 4, 5, 9	1	2	2	1	1	2	2	2	1	2	Never	5	4	1	5	5	5	5	Yes	Preferentially purchase			Religious reasons	2	3	Acceptable
26-35	Certificate/diploma	Muslim	Muslim	Meat-eating	Meat-eating	Suburban		Less thanRM10,000	1	5	5		2	1	1	2	2	1	1	2	1	2	1, 5	1	2	2	2	1	2	2	2	2	2	Never	5	4	4	5	4	5	3	Yes	Preferentially purchase			Health reasons	4	4	Acceptable
26-35	Certificate/diploma	None	None	Meat-eating	Meat-eating	Rural	4352	More than $80,000	5	4	4		2	1	1	2	2	2	1	1	2	2	7, 8	2	2	2	2	2	2	1	1	2	2	Never	5	5	5	3	3	3	5	Yes	Preferentially avoid	Animal welfare	1			1	Unacceptable
26-35	Certificate/diploma	None	None	Meat-eating	Meat-eating	Suburban	4117	$40,000 - $59,000	3	2	2		2	1	1	2	2	2	2	1	1	2	1, 4, 6	1	2	2	1	2	1	2	2	2	2	Yes, only if the stunning process is reversible (ie: the animal could recover if	4	3	4	2	4	3		No	Has no influence					4	Acceptable
18-25	Undergraduate degree	None	None	Meat-eating	Meat-eating	Suburban	4102	More than $80,000	5	4	3		2	1	2	1	1	1	1	2	2	2	1, 3, 9	1	2	1	2	2	2	2	2	1	2	Yes, only if the stunning process is reversible (ie: the animal could recover if	4	2	4	3	4	3	2	Yes	Has no influence					4	Acceptable
18-25	Certificate/diploma	Muslim	Muslim	Meat-eating	Meat-eating	Inner city	93050			3	3		2	1	2	1	1	1	2	2	1	1		2	2	2	2	2	2	2	2	2	2	Never	5	4	4	5	4	4	4	Yes	Preferentially purchase			Religious reasons	2	3	Acceptable
18-25	High school	Christian	Christian	Vegetarian	Vegetarian	Suburban		Less than $20,000	1	3	3		2	1	2	1	2	1	1	2	2	2	1, 3, 5, 8	1	2	1	2	1	2	2	1	2	2	Yes, only if the stunning process is reversible (ie: the animal could recover if	4	5	5	3	5	3	1	No, haven't had the opportunity	Preferentially avoid	Animal welfare	1			4	Acceptable
26-35	Certificate/diploma	Muslim	Muslim			Inner city	47190	RM10,000 - RM29,000	2	4	4		2	1	2	1	2	1	2	2	1	2	1, 3, 5	1	2	1	2	1	2	2	2	2	2	Yes, only if the stunning process is reversible (ie: the animal could recover if	4	2	2	5	5	4	5	Yes	Preferentially purchase			Religious reasons	2	3	Acceptable
26-35	Certificate/diploma	Atheist	Atheist	Vegetarian	Vegetarian	Suburban	4034	More than $80,000	5	4	2		2	1	2	1	2	2	1	2	2	2	1, 2, 3, 4, 5, 6, 7	1	1	1	1	1	1	1	2	2	2	Yes, only if the stunning process is reversible (ie: the animal could recover if	4	5	5	4	5	3	2	No, haven't had the opportunity, No, because of cultural differences	Consider avoiding	Price	7			5	Acceptable
18-25	Undergraduate degree	None	None	Meat-eating	Meat-eating	Inner city	4101	$60,000 - $79,000	4	3	3		2	1	2	1	2	2	1	2	2	2	6, 7	2	2	2	2	2	1	1	2	2	2	Never	5	4	4	5	5	4	1	No, haven't had the opportunity	Has no influence					4	Acceptable
36-45	Post-graduate degree	None	None	Meat-eating	Meat-eating	Suburban	4352	$60,000 - $80,000	4	3	3		2	1	2	2	1	2	2	2	2	2	4, 8	2	2	2	2	2	2	2	2	2	2	Never	5	5	5	2	5	4	4	No	Has no influence					3	Acceptable
26-35	Undergraduate degree	None	None	Meat-eating	Meat-eating	Suburban		$40,000 - $59,000	3	2	2		2	1	2	2	1	2	1	1	2	2	3, 4, 10	2	2	1	1	2	2	2	2	2	1	Yes, only on a Friday	2	4	3	3	3	2	2	No	Has no influence					2	Acceptable
18-25	Certificate/diploma	None	None	Meat-eating	Meat-eating	Suburban	4020	Less than $20,000	1	2	4		2	1	2	2	2	1	1	2	2	2	1, 3, 8, 10	1	2	1	2	2	2	2	1	2	1	Yes, only if there is an Imam present	3	1	3	3	4	3	3	No, haven't had the opportunity	Has no influence					4	Unacceptable
26-35	Certificate/diploma	None	None	Meat-eating	Meat-eating	Inner city	4006	$40,000 - $59,000	3	3	2		2	1	2	2	2	1	2	1	2	2	3, 7, 10	2	2	1	2	2	2	1	2	2	1	Never	5	3	3	3	3	3	3	No, haven't had the opportunity	Has no influence					2	Acceptable
66+	High school	None	None	Meat-eating	Meat-eating	Inner city	4350	$60,000 - $80,000	4	2	3		2	1	2	2	2	2	1	2	2	2	2, 7	2	1	2	2	2	2	1	2	2	2			4	3	3	5	4		No	Has no influence					3	Acceptable
26-35	Undergraduate degree	None	None	Vegetarian	Vegetarian	Inner city	4067	$21,000 - $39,000	2	1	2		2	1	2	2	2	2	1	2	1	2	3, 4, 6, 8	2	2	1	1	2	1	2	1	2	2	Never	5	5	5	3	3	3	2	No, haven't had the opportunity	Preferentially avoid	Animal welfare	1			4
18-25	Post-graduate degree	Atheist	Atheist	Vegetarian	Vegetarian	Rural	4343	$40,000 - $59,000	3	4	3		2	1	2	2	2	2	2	1	1	2	3, 4, 5, 7	2	2	1	1	1	2	1	2	2	2	Yes, only if the stunning process is reversible (ie: the animal could recover if	4	5	5	1	2	3	1	Yes	Has no influence					3
18-25	Certificate/diploma	Christian	Christian	Meat-eating	Meat-eating	Rural		$60,000 - $80,000	4	3	3		2	1	2	2	2	2	2	2	1	1	1, 3, 4, 5, 6, 7, 8	1	2	1	1	1	1	1	1	2	2	Yes, only if the stunning process is reversible (ie: the animal could recover if	4	4	4	3	3	3	3	No, haven't had the opportunity, No, because of cultural differences	Has no influence					5	Acceptable
18-25	Undergraduate degree	Christian	Christian	Vegetarian	Vegetarian	Inner city	4006	$20,000-$39,000	2	2	2		2	2	1	2	2	2	2	2	2	1	1, 4, 7	1	2	2	1	2	2	1	2	2	2	Yes, only if the stunning process is reversible (ie: the animal could recover if	4	4	4	4	4	3	3	Yes	Has no influence					3	Acceptable
18-25	Post-graduate degree	Muslim	Muslim	Meat-eating	Meat-eating	Inner city		Less than $20,000	1	4	4		2	2	1	1	2	2	2	2	2	2	3, 4, 7, 9	2	2	1	1	2	2	1	2	1	2	Never	5	4	3	5	5	5	4	Yes	Preferentially purchase			Religious reasons	2	3	Acceptable
36-45	Post-graduate degree	Christian	Christian	Meat-eating	Meat-eating	Inner city	4109	$40,000 - $59,000	3	3	3		2	2	1	1	2	2	2	2	2	1		2	2	2	2	2	2	2	2	2	2	Always	1	5	5	5	5	3	3	No, haven't had the opportunity	Has no influence					4	Acceptable
18-25	Certificate/diploma	Muslim	Muslim	Meat-eating	Meat-eating	Inner city		RM10,000 - RM29,000	2	4	5		2	2	1	1	1	2	2	2	2	2	5, 7, 9	2	2	2	2	1	2	1	2	1	2	Never	5	5	3	5	5	5	5	Yes	Preferentially purchase			Health reasons	4	5	Acceptable
18-25	Certificate/diploma	Muslim	Muslim	Meat-eating	Meat-eating	Inner city		Less than RM10,000	1	4	3		2	2	1	1	1	1	2	2	2	2	2, 5	2	1	2	2	1	2	2	2	2	2			4	3	5	5	5	4	Yes	Preferentially purchase			Religious reasons	2	2	Acceptable
18-25	Undergraduate degree	Muslim	Muslim	Meat-eating	Meat-eating	Inner city	46150			5	5		2	2	1	1	1	1	1	2	2	2	1, 2	1	1	2	2	2	2	2	2	2	2	Never	5	5	4	5	5	4	3	Yes	Preferentially purchase			Religious reasons	2	4	Acceptable
18-25	Undergraduate degree	Muslim	Muslim	Meat-eating	Meat-eating	Inner city	50300	Less than RM10,000	1	5	3		2	2	1	1	1	1	1	2	2	2	1, 2, 3, 4, 5	1	1	1	1	1	2	2	2	2	2	Never	5	4	3	5	5	4	3	Yes	Preferentially purchase			Religious reasons	2	3	Acceptable
18-25	Certificate/diploma	Muslim	Muslim	Meat-eating	Meat-eating	Suburban	81200			5	5		2	2	1	1	1	1	1	1	1	2	1, 2, 6, 10	1	1	2	2	2	1	2	2	2	1	Never	5	3	4	4	5	4	5	Yes	Preferentially purchase			Religious reasons	2	4	Acceptable
18-25	Undergraduate degree	Muslim	Muslim	Meat-eating	Meat-eating	Inner city		Less than RM10,000	1	5	5		2	2	1	1	1	1	1	1	1	2	1, 2	1	1	2	2	2	2	2	2	2	2	Yes, only if the stunning process is reversible (ie: the animal could recover if	4	5	4	5	5	5	5	Yes	Preferentially purchase			Meat quality	5	5	Acceptable
18-25	Undergraduate degree	Muslim	Muslim	Meat-eating	Meat-eating	Inner city	53100	Less than RM10,000	1	4	4		2	2	1	1	1	1	1	2	1	2	3, 4, 5, 6, 7	2	2	1	1	1	1	1	2	2	2	Never	5	4	3	5	3	5	5	Yes	Preferentially purchase			Religious reasons	2	4	Acceptable
18-25	Certificate/diploma	Muslim	Muslim	Meat-eating	Meat-eating	Inner city	68000	Less than RM10,000	1	3	3		2	2	1	1	1	1	1	2	1	2	2, 6, 8	2	1	2	2	2	1	2	1	2	2	Never	5	3	3	3	3		3	Yes	Preferentially purchase			Animal welfare	1	5	Acceptable
18-25	High school	Muslim	Muslim	Meat-eating	Meat-eating	Inner city	68000			4	4		2	2	1	1	1	1	1	2	1	2	2, 8, 10	2	1	2	2	2	2	2	1	2	1	Yes, only if the stunning process is reversible (ie: the animal could recover if	4	5	3	5	5	5	4	Yes	Preferentially purchase			Health reasons	4	3	Acceptable
18-25	Undergraduate degree	Muslim	Muslim	Meat-eating	Meat-eating	Rural	6800			4	4		2	2	1	1	1	1	2	1	1	2	1, 2	1	1	2	2	2	2	2	2	2	2	Yes, only if the stunning process is reversible (ie: the animal could recover if	4	5	3	5	5	5	5	Yes	Preferentially purchase			Animal welfare	1	5	Acceptable
46-55	High school	None	None	Meat-eating	Meat-eating	Rural	4352	$60,000 - $80,000	4	3	5		2	2	1	1	1	2	1	2	2	2	3, 4, 5, 9	2	2	1	1	1	2	2	2	1	2	Always	1	5	3	1	5	3	1	Yes	Has no influence					5	Acceptable
18-25	Undergraduate degree	Muslim	Muslim	Meat-eating	Meat-eating	Inner city	65000			3	3		2	2	1	1	1	2	1	2	1	2	1, 2	1	1	2	2	2	2	2	2	2	2	Never	5	3	3	4	3	3	3	Yes	Preferentially purchase			Religious reasons	2	3	Acceptable
18-25	High school	None	None	Vegan	Vegan	Suburban	4069	Less than $20,000	1	2	1		2	2	1	1	2	1	2	2	2	2	1, 2, 5, 7, 8	1	1	2	2	1	2	1	1	2	2	Always	1	4	4	4	4		1	Yes, Acquaintances	Has no influence					4	Acceptable
46-55	Undergraduate degree	Muslim	Muslim	Meat-eating	Meat-eating	Suburban	60000	RM10,000 - RM29,000	2	5	5		2	2	1	1	2	1	2	2	2	2	2, 5	2	1	2	2	1	2	2	2	2	2			5	5	5	5	5	5	Yes	Preferentially purchase			Religious reasons	2	1	Acceptable
26-35	Undergraduate degree	Atheist	Atheist	Vegetarian	Vegetarian	Suburban		More than $80,000	5	2	3		2	2	1	1	2	1	1	2	2	2	1, 2, 5, 8, 9	1	1	2	2	1	2	2	1	1	2	Yes, only if the stunning process is reversible (ie: the animal could recover if	4	5	4	4	4	4	1	Yes	Consider purchasing			Health reasons	4	3	Acceptable
36-45	Post-graduate degree	None	None	Meat-eating	Meat-eating	Inner city		More than $80,000	5	2	4		2	2	1	1	2	1	1	2	2	2	1, 2, 5, 8	1	1	2	2	1	2	2	1	2	2	Yes, only if the stunning process is reversible (ie: the animal could recover if	4	4	4	4	4	3	3	No	Has no influence					3	Acceptable
36-45	Undergraduate degree	Atheist	Atheist	Meat-eating	Meat-eating	Suburban		More than $80,000	5	4	3		2	2	1	1	2	1	1	2	2	2	1, 2, 5, 8	1	1	2	2	1	2	2	1	2	2	Yes, only if the stunning process is reversible (ie: the animal could recover if	4	4	3	4	4	4	2	Yes	Consider purchasing			Meat quality	5	4	Acceptable
36-45	Post-graduate degree	None	None	Meat-eating	Meat-eating	Suburban	4005	More than $80,000	5	4	4		2	2	1	1	2	1	1	2	2	2	1, 2, 5, 8	1	1	2	2	1	2	2	1	2	2	Yes, only if the stunning process is reversible (ie: the animal could recover if	4	5	5	4	5	3	2	Yes	Has no influence					4	Acceptable
18-25	Undergraduate degree	Christian	Christian	Meat-eating	Meat-eating	Suburban	4007	$20,000 - $39,000	2	4	3		2	2	1	1	2	1	1	2	2	2	1, 2, 5	1	1	2	2	1	2	2	2	2	2	Yes, only if the stunning process is reversible (ie: the animal could recover if	4	5	5	5	5	2	1	Yes	Has no influence					3	Acceptable
36-45	Certificate/diploma	Christian	Christian	Meat-eating	Meat-eating	Suburban	4300	More than $80,000	5	3	5		2	2	1	1	2	1	1	2	2	2	1, 5	1	2	2	2	1	2	2	2	2	2	Yes, only if the stunning process is reversible (ie: the animal could recover if	4	3	4	3	4	2	1	No	Preferentially avoid	All of the above including money	6			5	Acceptable
26-35	Post-graduate degree	Christian	Christian	Meat-eating	Meat-eating	Inner city	4101	More than $80,000	5	5	5		2	2	1	1	2	1	1	2	2	2	1, 2, 5, 8	1	1	2	2	1	2	2	1	2	2	Yes, only if the stunning process is reversible (ie: the animal could recover if	4	3	5	5	5	3	3	Yes	Has no influence					3	Acceptable
18-25	Certificate/diploma	Christian	Christian	Meat-eating	Meat-eating	Suburban	4069	Less than $20,000	1	4	2		2	2	1	1	2	1	1	2	2	2	1, 2, 4, 5, 8	1	1	2	1	1	2	2	1	2	2	Yes, only if the stunning process is reversible (ie: the animal could recover if	4	4	4	4	4	2	3	Yes	Has no influence					3	Acceptable
26-35	Post-graduate degree	Jewish	Jewish	Meat-eating	Meat-eating	Suburban	4075	$60,000 - $80,000	4	4	4		2	2	1	1	2	1	1	2	2	2	2, 5, 8, 9	2	1	2	2	1	2	2	1	1	2	Yes, only if the stunning process is reversible (ie: the animal could recover if	4	3	5	5	4	3	2	No, haven't had the opportunity	Preferentially avoid	Religious reasons	2			3	Acceptable
36-45	Post-graduate degree	Atheist	Atheist	Meat-eating	Meat-eating	Suburban	4152	More than $80,000	5	5	4		2	2	1	1	2	1	1	2	2	2	1, 5	1	2	2	2	1	2	2	2	2	2	Yes, only if the stunning process is reversible (ie: the animal could recover if	4	4	5	5	5	1	2	No	Has no influence					3	Acceptable
26-35	Certificate/diploma	None	None	Meat-eating	Meat-eating	Suburban	4155	$60,000 - $80,000	4	2	5		2	2	1	1	2	1	1	2	2	2	1, 5, 9	1	2	2	2	1	2	2	2	1	2	Yes, only if the stunning process is reversible (ie: the animal could recover if	4	2	4	3	4	2	2	No	Preferentially avoid	Meat quality	5			3	Acceptable
26-35	Post-graduate degree	Atheist	Atheist	Meat-eating	Meat-eating	Suburban	4009	More than $80,000	5	4	4		2	2	1	1	2	1	1	2	2	2	1, 5, 9	1	2	2	2	1	2	2	2	1	2	Yes, only if the stunning process is reversible (ie: the animal could recover if	4	3	5	4	5	3	2	Yes	Has no influence					3	Acceptable
56-65	Certificate/diploma	Muslim	Muslim	Meat-eating	Meat-eating	Rural	34040	RM10,000 - RM29,000	2	4	5		2	2	1	1	2	1	1	2	2	2	1, 2, 4, 5, 8	1	1	2	1	1	2	2	1	2	2	Never	5	3	3	5	5	4	5	Yes	Preferentially purchase			Religious reasons	2	3	Acceptable
26-35	Undergraduate degree	Muslim	Muslim	Meat-eating	Meat-eating	Suburban	56100	RM30,000 - RM49,000	3	4	5		2	2	1	1	2	1	1	2	2	2	1, 2	1	1	2	2	2	2	2	2	2	2	Never	5	5	2	5	5	5	5	Yes	Preferentially purchase			Religious reasons	2	3	Acceptable
18-25	Undergraduate degree	Muslim	Muslim	Meat-eating	Meat-eating	Inner city				5	5		2	2	1	1	2	1	1	2	2	2	1, 2, 5, 8	1	1	2	2	1	2	2	1	2	2	Yes, only if the stunning process is reversible (ie: the animal could recover if	4	5	4	5	5	5	5	Yes	Preferentially purchase			Religious reasons	2	3	Acceptable
26-35	Post-graduate degree	Muslim	Muslim	Meat-eating	Meat-eating	Suburban	43000	Less than RM10,000	1	4	4		2	2	1	1	2	1	1	2	2	2	1, 2, 5, 9	1	1	2	2	1	2	2	2	1	2	Yes, only if the stunning process is reversible (ie: the animal could recover if	4	5	5	5	5	5	5	Yes	Preferentially purchase					3	Acceptable
26-35	Certificate/diploma	Muslim	Muslim	Meat-eating	Meat-eating	Inner city		Less than RM10,000	1	4	4		2	2	1	1	2	1	1	2	2	2	1, 2	1	1	2	2	2	2	2	2	2	2	Yes, only if the stunning process is reversible (ie: the animal could recover if	4	4	3	5	4	4	4	Yes	Preferentially purchase			Religious reasons	2	3	Acceptable
18-25	Certificate/diploma	Muslim	Muslim	Meat-eating	Meat-eating	Inner city	43000	Less than RM10,000	1	4	4		2	2	1	1	2	1	1	2	2	2	1, 2	1	1	2	2	2	2	2	2	2	2	Never	5	4	3	5	4	4	4	Yes	Preferentially purchase			Religious reasons	2	4	Acceptable
18-25	High school	Muslim	Muslim	Meat-eating	Meat-eating	Suburban	47000			4	3		2	2	1	1	2	1	1	2	2	2	1, 2	1	1	2	2	2	2	2	2	2	2	Never	5	4	4	5	5	5	4	Yes	Preferentially purchase			Health reasons	4	5	Acceptable
26-35	Certificate/diploma	Muslim	Muslim			Inner city	70300	Less than RM10,000	1	4	4		2	2	1	1	2	1	1	2	2	2	1, 2, 9	1	1	2	2	2	2	2	2	1	2	Never	5	3	3	5	5	5	5	No, No, haven't had the opportunity	Preferentially purchase			Religious reasons	2	3	Acceptable
36-45	Undergraduate degree	Muslim	Muslim	Meat-eating	Meat-eating	Inner city	43650	RM10,000 - RM29,000	2	2	5		2	2	1	1	2	1	1	2	2	2		2	2	2	2	2	2	2	2	2	2	Never	5	4	4	5	4	5		Yes	Preferentially purchase			Religious reasons	2	3	Acceptable
	Undergraduate degree	Muslim	Muslim	Meat-eating	Meat-eating	Inner city		Less than RM10,000	1	4	3		2	2	1	1	2	1	1	2	2	2	1, 2, 5, 8	1	1	2	2	1	2	2	1	2	2	Yes, only if the stunning process is reversible (ie: the animal could recover if	4	3	5	5	4	5	5	Yes	Preferentially purchase					5	Acceptable
18-25	Undergraduate degree	Muslim	Muslim	Meat-eating	Meat-eating	Rural	8000	Less than RM10,000	1	4	4		2	2	1	1	2	1	1	2	2	2	1, 6	1	2	2	2	2	1	2	2	2	2	Never	5	4	4	4	4	5	5	Yes						4	Acceptable
36-45	High school	Muslim	Muslim	Meat-eating	Meat-eating	Suburban	46000	RM50,000 - RM70,000	4	4	4		2	2	1	1	2	1	1	2	2	2	1, 2	1	1	2	2	2	2	2	2	2	2	Yes, only if the stunning process is reversible (ie: the animal could recover if	4	5	1	5	5	5	3	Yes	Preferentially purchase			Religious reasons	2	3	Acceptable
18-25	High school	Christian	Christian	Meat-eating	Meat-eating	Inner city	4350	Less than $20,000	1	2	1		2	2	1	1	2	1	1	1	1	2		2	2	2	2	2	2	2	2	2	2	Yes, only if the stunning process is reversible (ie: the animal could recover if	4	3	3	3	5	2	2	Yes	Has no influence					2	Acceptable
66+	Certificate/diploma	None	None	Meat-eating	Meat-eating	Suburban	4127	$20,000 - $39,000	2	3	4		2	2	1	1	2	1	1	1	1	2		2	2	2	2	2	2	2	2	2	2	Never	5	5	5	1	1	3	1	Yes	Preferentially avoid	Animal welfare	1			5	Unacceptable
36-45	Post-graduate degree	Muslim	Muslim	Meat-eating	Meat-eating	Inner city	43300	RM50,000 - RM70,000	4	4	4		2	2	1	1	2	1	1	1	1	2	1, 2, 5	1	2	2	1	2	2	2	2	2	2	Never	5	5	2	5	5	5	5	Yes	Preferentially purchase			Religious reasons	2	3	Acceptable
18-25	Undergraduate degree	Muslim	Muslim	Meat-eating	Meat-eating	Inner city	43100	Less thanRM10,000	1	4	4		2	2	1	1	2	1	1	1	1	2	2, 3, 4, 6, 7, 8, 9	2	1	1	1	2	1	1	1	1	2	Never	5	5	4	5	5	5	5	Yes	Consider purchasing			Religious reasons	2	4	Acceptable
66+	High school	Christian	Christian	Meat-eating	Meat-eating	Rural	4306	$20,000 - $39,000	2	2	3		2	2	1	1	2	1	1	1	1	1		2	2	2	2	2	2	2	2	2	2	Always	1	5	5	5	5	3	3	Yes	Has no influence					4	Acceptable
18-25	Undergraduate degree	Muslim	Muslim	Meat-eating	Meat-eating	Inner city		RM30,000 - RM49,000	3	5	5		2	2	1	1	2	1	1	1	1	1	1, 2	2	2	2	2	2	2	2	2	2	2	Never	5	5	4	5	5	5	5	Yes	Preferentially purchase			Religious reasons	2	5	Acceptable
36-45	Certificate/diploma	Christian	Christian	Meat-eating	Meat-eating	Suburban		More than $80,000	5	3	3		2	2	1	1	2	1	1	2	1	2	1, 2, 5, 8	1	1	2	2	1	2	2	1	2	2	Never	5	4	4	4	4	3	1	No, haven't had the opportunity	Has no influence					4	Acceptable
18-25	High school	Muslim	Muslim	Meat-eating	Meat-eating	Inner city	43650			3	4		2	2	1	1	2	1	1	2	1	2	1, 2, 5, 8	1	1	2	2	1	2	2	1	2	2	Never	5	5	5	5	5	5	5	Yes	Preferentially purchase			Religious reasons	2	5	Acceptable
36-45	High school	Muslim	Muslim	Meat-eating	Meat-eating	Suburban		RM10,000 - RM29,000	2	4	5		2	2	1	1	2	1	1	2	1	2	1, 2, 5, 10	1	1	2	2	1	2	2	2	2	1	Yes, only if the stunning process is reversible (ie: the animal could recover if	4	4		5	5	5	5	Yes	Preferentially purchase			Health reasons	4	3	Acceptable
18-25	Undergraduate degree	Muslim	Muslim	Vegetarian	Vegetarian	Rural	45000	Less than RM10,000	1	4	5		2	2	1	1	2	1	1	1	1	2	1, 2, 5, 8	1	1	2	2	1	2	2	1	2	2	Yes, only if the stunning process is reversible (ie: the animal could recover if	4	3	3	5	5	5	5	Yes	Preferentially purchase			Religious reasons	2	3	Acceptable
36-45	Undergraduate degree	Muslim	Muslim	Meat-eating	Meat-eating	Inner city	71900	RM30,000 - RM49,000	3	4	3		2	2	1	1	2	1	1	2	1	2		2	2	2	2	2	2	2	2	2	2	Yes, only if the stunning process is reversible (ie: the animal could recover if	4	5	4	5	5	5	5	Yes	Preferentially purchase			Religious reasons	2	4	Acceptable
18-25	Post-graduate degree	Muslim	Muslim	Meat-eating	Meat-eating	Inner city		Less than RM10,000	1	3	3		2	2	1	1	2	1	1	2	1	2	1, 5, 10	1	2	2	2	1	2	2	2	2	1	Never	5	4	4	5	5	5	5	Yes	Preferentially purchase			Religious reasons	2	3	Acceptable
18-25	High school	Muslim	Muslim	Meat-eating	Meat-eating	Inner city		RM10,000 - RM29,000	2	3	3		2	2	1	1	2	1	1	2	1	2	1, 2, 5, 8	1	1	2	2	1	2	2	1	2	2	Never	5	3	3	5	4	5	4	Yes	Preferentially purchase			Religious reasons	2	4	Acceptable
18-25	Undergraduate degree	Muslim	Muslim	Meat-eating	Meat-eating	Inner city	55000	Less than RM10,000	1	3	3		2	2	1	1	2	1	1	2	1	2	1, 2, 5	1	1	2	2	1	2	2	2	2	2	Always	1	5	4	5	5	5		Yes
26-35	Undergraduate degree	Muslim	Muslim	Meat-eating	Meat-eating	Inner city	68000	RM10,000 - RM29,000	2	3	4		2	2	1	1	2	1	1	2	1	2	1, 2, 4	2	2	2	2	2	2	2	2	2	2	Never	5	1	1	5	5	5	5	Yes	Preferentially purchase			Religious reasons	2	3	Acceptable
46-55	Certificate/diploma	Muslim	Muslim	Meat-eating	Meat-eating	Suburban		RM10,000 - RM29,000	2	4	3		2	2	1	1	2	1	1	2	1	2	1, 5	1	2	2	2	1	2	2	2	2	2	Yes, only if there is an Imam present	3	5	5	5	5	5	2	Yes	Preferentially purchase					3	Acceptable
36-45	Undergraduate degree	Muslim	Muslim	Meat-eating	Meat-eating	Suburban		Less than RM10,000	1	5	5		2	2	1	1	2	1	1	2	1	2	1, 2, 5	1	1	2	2	1	2	2	2	2	2	Never	5	1	3	5	5	5	5		Preferentially purchase			Religious reasons	2	3	Acceptable
36-45	Certificate/diploma	Muslim	Muslim	Meat-eating	Meat-eating	Suburban	88200	RM50,000 - RM70,000	4	4	5		2	2	1	1	2	1	1	2	1	2	1, 2, 5	1	1	2	2	1	2	2	2	2	2	Never	5	5	5	5	5	3	5	Yes	Preferentially purchase			Religious reasons	2	3	Acceptable
18-25	Certificate/diploma	Muslim	Muslim	Meat-eating	Meat-eating	Inner city	9000			3	1		2	2	1	1	2	1	1	2	1	2	1	1	2	2	2	2	2	2	2	2	2	Never	5	5	5	5	5	5	1	Yes	Preferentially purchase			Religious reasons	2	3	Acceptable
26-35	Undergraduate degree	Muslim	Muslim	Meat-eating	Meat-eating	Inner city		Less than RM10,000	1	5	5		2	2	1	1	2	1	1	2	1	2	1, 2	1	1	2	2	2	2	2	2	2	2	Yes, only if the stunning process is reversible (ie: the animal could recover if	4													5	Acceptable
26-35	Certificate/diploma	Muslim	Muslim	Meat-eating	Meat-eating	Suburban	21400	RM30,000 - RM49,000	3	5	5		2	2	1	1	2	1	1	2	1	2	1, 2, 5	1	1	2	2	1	2	2	2	2	2	Never	5	4	2	5	5	5	3	Yes	Preferentially purchase			Religious reasons	2	3	Acceptable
36-45	Certificate/diploma	Muslim	Muslim	Meat-eating	Meat-eating	Suburban	41400	RM30,000 - RM49,000	3	4	4		2	2	1	1	2	1	1	2	1	2	1, 2	1	1	2	2	2	2	2	2	2	2	Always	1	3	3	5	4	5	5	Yes	Preferentially purchase			Religious reasons	2		Acceptable
26-35	Undergraduate degree	Muslim	Muslim	Meat-eating	Meat-eating	Inner city				4	4		2	2	1	1	2	1	1	2	1	2	1, 2, 5, 8	1	1	2	2	1	2	2	1	2	2	Never	5	1	1	5	5	5	1	Yes	Preferentially purchase			Religious reasons	2
18-25	High school	Muslim	Muslim	Meat-eating	Meat-eating	Suburban	81300	Less than RM10,000	1	4	4		2	2	1	1	2	1	1	2	1	2	1, 2, 5, 8	1	1	2	2	1	2	2	1	2	2	Never	5		4	5	5	5	5	Yes	Preferentially purchase			Animal welfare	1	3	Acceptable
26-35	Undergraduate degree	Muslim	Muslim	Meat-eating	Meat-eating	Suburban				4	4		2	2	1	1	2	1	1	2	1	2	1, 2, 5, 8	1	1	2	2	1	2	2	1	2	2	Never	5	5	3	5	5	5	5	Yes	Preferentially purchase			Religious reasons	2	1	Acceptable
26-35	Undergraduate degree	Muslim	Muslim	Meat-eating	Meat-eating	Inner city		Less thanRM10,000	1	4	5		2	2	1	1	2	1	1	2	1	2	1, 2	2	2	2	2	2	2	2	2	2	2	Never	5	5	5	5	5	5	5	Yes	Preferentially purchase			Religious reasons	2	3	Acceptable
46-55	Certificate/diploma	Muslim	Muslim	Meat-eating	Meat-eating	Inner city	62500	RM30,000 - RM49,000	3	4	4		2	2	1	1	2	1	1	2	1	2	1, 2	1	1	2	2	2	2	2	2	2	2	Never	5	5	5	5	5	5	5	Yes	Preferentially purchase			Religious reasons	2	4	Acceptable
66+	High school	None	None	Meat-eating	Meat-eating	Rural	4311	$20,000 - $39,000	2	3	2		2	2	1	1	2	1	2	1	2	2	3, 4, 6	2	2	1	1	2	1	2	2	2	2			5	5	5	5	5	1	?	Has no influence						Acceptable
46-55	High school	Christian	Christian	Vegetarian	Vegetarian	Rural	4285	Less than $20,000	1	2	2		2	2	1	1	2	1	2	1	2	2	1, 2, 10	1	1	2	2	2	2	2	2	2		Yes, only on a Friday	2	2	2	2	2	2	2	No	Consider avoiding	Meat quality	5			1	Unacceptable
66+	High school	None	None	Meat-eating	Meat-eating	Rural	4610			2	4		2	2	1	1	2	1	2	1	1	2	3, 4, 6, 8	2	2	1	1	2	1	2	1	2	2	Never	5	5	2	3	2	2	1	Yes	Consider avoiding	Animal welfare	1			2	Unacceptable
18-25	Undergraduate degree	Christian	Christian	Meat-eating	Meat-eating	Rural	4343	Less than $20,000	1	1	1		2	2	1	1	2	1	2	1	1	2		2	2	2	2	2	2	2	2	2	2			4	4	5	5	3	3	No, haven't had the opportunity	Has no influence					4	Acceptable
18-25	Undergraduate degree	Muslim	Muslim	Meat-eating	Meat-eating	Inner city	30010	Less than RM10,000	1	5	5		2	2	1	1	2	1	2	2	1	2	1, 2, 4	1	1	2	1	2	2	2	2	2	2	Yes, only if the stunning process is reversible (ie: the animal could recover if	4	5	5	5	5	5	5	Yes	Preferentially purchase			Religious reasons	2	5	Acceptable
18-25	High school	Muslim	Muslim	Meat-eating	Meat-eating	Suburban	71650			4	4		2	2	1	1	2	1	2	2	1	2	1, 2, 5	1	1	2	2	1	2	2	2	2	2	Yes, only if the stunning process is reversible (ie: the animal could recover if	4	5	4	5	5	5	4	Yes	Preferentially purchase			Religious reasons	2	5	Acceptable
18-25	Undergraduate degree	Muslim	Muslim	Meat-eating	Meat-eating	Inner city		RM30,000 - RM49,000	3	4	4		2	2	1	1	2	1	2	2	1	2	1, 2, 5	1	1	2	2	1	2	2	2	2	2	Yes, only if the stunning process is reversible (ie: the animal could recover if	4	3	3	5	5	5	4	Yes	Preferentially purchase			Religious reasons	2	3	Acceptable
46-55	Certificate/diploma	None	None	Meat-eating	Meat-eating	Rural	4355	$40,000 - $59,000	3	4	3		2	2	1	1	2	2	1	2	2	2		2	2	2	2	2	2	2	2	2	2	Never	5	5	5	5	3	3	3	Yes	Has no influence					4	Acceptable
18-25	Undergraduate degree	Atheist	Atheist	Vegetarian	Vegetarian	Inner city	4068	$21,000 - $39,000	2	1	2		2	2	1	1	2	2	1	2	2	2	2, 5, 9	2	1	2	2	1	2	2	2	1	2	Yes, only if the stunning process is reversible (ie: the animal could recover if	4	5		2	3	3	1	No, haven't had the opportunity	Preferentially avoid	Animal welfare	1			4	Unacceptable
36-45	Undergraduate degree	Buddhist	Buddhist	Meat-eating	Meat-eating	Inner city	50450			2	2		2	2	1	1	2	2	1	2	2	2	1, 2, 9	1	1	2	2	2	2	2	2	1	2	Never	5	5	5	4	5	4	3	Yes	Has no influence					3	Acceptable
18-25	Certificate/diploma	Christian	Christian	Meat-eating	Meat-eating	Inner city	55200	Less than RM10,000	1	3	3		2	2	1	1	2	2	1	2	2	2	3, 4	2	2	1	1	2	2	2	2	2	2	Never	5	5	4	5	5	4	4	Yes	Consider avoiding	Health reasons	4			5	Acceptable
18-25	Undergraduate degree	Muslim	Muslim	Meat-eating	Meat-eating	Inner city		Less than RM10,000	1	4	4		2	2	1	1	2	2	1	2	2	2	2, 5	2	1	2	2	1	2	2	2	2	2	Yes, only if the stunning process is reversible (ie: the animal could recover if	4	5	5	4	5	4	3	Yes	Preferentially purchase			Religious reasons	2	4	Acceptable
18-25	High school	Muslim	Muslim	Meat-eating	Meat-eating	Inner city		RM10,000 - RM29,000	2	4	3		2	2	1	1	2	2	1	2	2	2	1, 2, 5, 9, 10	1	1	2	2	1	2	2	2	1	1	Never	5	5	4	5	5	5	3	Yes	Preferentially purchase						Acceptable
46-55	High school	Christian	Christian	Meat-eating	Meat-eating	Suburban		$60,000 - $80,000	4	3	3		2	2	1	1	2	2	1	1	2	2	1, 5	1	2	2	2	1	2	2	2	2	2	Yes, only on a Friday	2	3	2	4	4	3	1	No	Consider avoiding	Price	7			4	Acceptable
18-25	High school	Muslim	Muslim	Vegetarian	Vegetarian	Inner city		Less than RM10,000	1	3	4		2	2	1	1	2	2	1	1	2	2	1, 5, 6, 9, 10	1	2	2	2	1	1	2	2	1	1	Yes, only if the stunning process is reversible (ie: the animal could recover if	4	2	2	5	5	5	5	Yes	Preferentially purchase			Religious reasons	2	5	Acceptable
18-25	Undergraduate degree	Atheist	Atheist	Meat-eating	Meat-eating	Rural		Less than $20,000	1	4	3		2	2	1	1	2	2	1	2	1	2	1, 3, 4, 7, 8, 9	1	2	1	1	2	2	1	1	1	2	Never	5	2	4	3	1	3	2	Yes	Has no influence					4	Acceptable
36-45	Undergraduate degree			Vegetarian	Vegetarian	Suburban	4218	$60,000 - $80,000	4	4	4		2	2	1	1	2	2	1	2	1	2	4	2	2	2	1	2	2	2	2	2	2	Never	5	5	5		3	3	3	Yes	Preferentially avoid					3	Acceptable
18-25	Certificate/diploma	Muslim	Muslim	Meat-eating	Meat-eating	Inner city		RM10,000 - RM29,000	2	5	5		2	2	1	1	2	2	1	2	1	2	2, 5	2	1	2	2	1	2	2	2	2	2	Yes, only if the stunning process is reversible (ie: the animal could recover if	4	5	3	5	5	5	1	Yes	Preferentially purchase			Religious reasons	2		Acceptable
26-35	Undergraduate degree	Muslim	Muslim	Meat-eating	Meat-eating	Inner city	89600	RM30,000 - RM49,000	3	4	4		2	2	1	1	2	2	1	2	1	2	1, 2, 4	1	1	2	1	2	2	2	2	2	2	Never	5	1	5	5	5	5	5	Yes	Preferentially purchase			Religious reasons	2	3	Acceptable
18-25	Undergraduate degree	Muslim	Muslim	Meat-eating	Meat-eating	Inner city				5	5		2	2	1	1	2	2	1	2	1	2	2, 5, 6	2	1	2	2	1	1	2	2	2	2	Never	5	4	1	5	5	5	4	Yes	Preferentially purchase			Health reasons	4	3	Acceptable
18-25	High school	Muslim	Muslim	Meat-eating	Meat-eating	Rural				3	3		2	2	1	1	2	2	1	2	1	2	1, 2, 5	1	1	2	2	1	2	2	2	2	2	Never	5	2	3	5	2		4	Yes	Preferentially purchase			Religious reasons	2	3	Acceptable
66+	High school	None	None	Meat-eating	Meat-eating	Suburban	4350	$20,000 - $39,000	2	5	5		2	2	1	1	2	2	2	1	2	2	3, 4, 6, 8	2	2	1	1	2	1	2	1	2	2	Never	5	5		4	3	3	1	No	Has no influence						Unacceptable
36-45	Post-graduate degree	Christian	Christian	Meat-eating	Meat-eating	Inner city	4211	More than $80,000	5	2	1		2	2	1	1	2	2	2	1	1	1	1, 3, 4, 6, 8	1	2	1	1	2	1	2	1	2	2	Yes, only if there is an Imam present	3	2	3	2	3	3	1	No, haven't had the opportunity	Has no influence					3	Unacceptable
26-35	Undergraduate degree	Christian	Christian	Meat-eating	Meat-eating	Suburban	4557	Less than $20,000	1	1	1		2	2	1	1	2	2	2	2	1	2	1, 2, 3, 5, 6, 7, 8, 10	1	1	1	2	1	1	1	1	2	1	Always	1	4	5	5	5	2	2	No, haven't had the opportunity	Has no influence					3	Acceptable
18-25	Undergraduate degree	Atheist	Atheist	Vegan	Vegan	Suburban	4101	$40,000 - $59,000	3	2	2		2	2	1	1	2	2	2	2	1	1	1, 2, 5, 6, 7, 8	1	1	2	2	1	1	1	1	2	2	Always	1	5	5	4	5	2	1	Yes	Has no influence					4	Acceptable
18-25	Undergraduate degree	Muslim	Muslim	Meat-eating	Meat-eating	Inner city	40100			4	4		2	2	1	2	1	1	2	2	2	2	1, 2, 8, 9	1	1	2	2	2	2	2	1	1	2	Never	5	4	4	5	5	4	4	Yes	Preferentially purchase			Religious reasons	2	4	Acceptable
56-65	High school	Christian	Christian	Meat-eating	Meat-eating	Suburban		$20,000 - $39,000	2	2	1		2	2	1	2	1	2	1	2	2	2	1, 2, 4	1	1	2	1	2	2	2	2	2	2	Yes, only if the stunning process is reversible (ie: the animal could recover if	4	4	4	1	3	3	1	I used to have but they stopped speaking to me because they withdrew from societ	Preferentially avoid	Cultural reasons	3			5	Unacceptable
26-35	Undergraduate degree	Atheist	Atheist	Meat-eating	Meat-eating	Rural	4306	Less than $20,000	1	4	4		2	2	1	2	2	1	1	2	2	2	1, 2, 3, 4, 5, 6, 8	1	1	1	1	1	1	2	1	2	2	Yes, only if the stunning process is reversible (ie: the animal could recover if	4	4	5	5	5	1	1	Yes	Preferentially avoid	Meat quality	5			4	Acceptable
46-55	Undergraduate degree	Muslim	Muslim	Meat-eating	Meat-eating	Suburban	81800	More than RM70,000	5	4	4		2	2	1	2	2	1	1	2	2	2	1, 2, 4, 5, 8	1	1	2	1	1	2	2	1	2	2	Never	5													2	Acceptable
26-35	Undergraduate degree	Muslim	Muslim	Meat-eating	Meat-eating	Inner city	47100	RM10,000 - RM29,000	2	5	5		2	2	1	2	2	1	1	2	2	2	1, 2, 4, 5, 9	1	1	2	1	1	2	2	2	1	2	Yes, only if the stunning process is reversible (ie: the animal could recover if	4	5	5	5	5	5	5	Yes	Preferentially purchase			Health reasons	4	5	Acceptable
18-25	Post-graduate degree	Muslim	Muslim	Meat-eating	Meat-eating	Inner city		Less than RM10,000	1	4	4		2	2	1	2	2	1	1	2	2	2	1, 2, 4, 5	1	1	2	1	1	2	2	2	2	2	Never	5	5	4	5	5	5	5	Yes	Preferentially purchase			Religious reasons	2	3	Acceptable
26-35	Undergraduate degree	Muslim	Muslim	Meat-eating	Meat-eating	Inner city	47100	RM10,000 - RM29,000	2	5	5		2	2	1	2	2	1	1	2	2	2	1, 2, 4	1	1	2	1	2	2	2	2	2	2	Yes, only if the stunning process is reversible (ie: the animal could recover if	4	5	5	5	5	5	5	Yes	Preferentially purchase			Animal welfare	1	5	Acceptable
26-35	Certificate/diploma	Muslim	Muslim	Meat-eating	Meat-eating	Inner city		RM30,000 - RM49,000	3	4	4		2	2	1	2	2	1	1	2	2	2	1, 2, 4, 5	1	1	2	1	1	2	2	2	2	2	Never	5	5	4	3	5	5	5	Yes	Preferentially purchase			Religious reasons	2	3	Acceptable
26-35	Undergraduate degree	Muslim	Muslim	Meat-eating	Meat-eating	Suburban	84410	RM30,000 - RM49,000	3	4	4		2	2	1	2	2	1	1	1	1	2	1, 2, 4, 5, 8	1	1	2	1	1	2	2	1	2	2	Never	5	5	5	5	5	5	5	Yes	Preferentially purchase					4	Acceptable
18-25	Undergraduate degree	Muslim	Muslim	Meat-eating	Meat-eating	Suburban				4	4		2	2	1	2	2	1	1	2	1	2	1, 2, 4, 5	1	1	2	1	1	2	2	2	2	2	Never	5	4	3	5	5	5	5	Yes	Preferentially purchase			Health reasons	4	3	Acceptable
18-25	High school	Muslim	Muslim	Meat-eating	Meat-eating	Suburban		Less than RM10,000	1	4	4		2	2	1	2	2	1	1	2	1	2	1, 2, 4, 5	1	1	2	1	1	2	2	2	2	2	Never	5	5	2	5	5	3	3	Yes	Preferentially purchase			Meat quality	5	5	Acceptable
18-25	High school			Meat-eating	Meat-eating	Inner city				4	4		2	2	1	2	2	1	1	2	1	2	1, 5	1	2	2	2	1	2	2	2	2	2	Always	1	3	3	3	3	3	3	Yes	Consider purchasing					3	Acceptable
26-35	Undergraduate degree	Muslim	Muslim	Meat-eating	Meat-eating	Inner city	54000	RM10,000 - RM29,000	2	3	5		2	2	1	2	2	1	1	2	1	2	1, 4	1	2	2	1	2	2	2	2	2	2	Never	5	5	3	5	5	5	5	Yes	Preferentially purchase			halal product is good in all aspects	6	3	Acceptable
18-25	Undergraduate degree	Muslim	Muslim	Meat-eating	Meat-eating	Suburban	17030	Less than RM10,000	1	4	4		2	2	1	2	2	1	2	2	1	2	1, 2, 4, 5, 7	1	1	2	1	1	2	1	2	2	2	Never	5	4	3	5	5	5	5	Yes	Preferentially purchase					4	Acceptable
26-35	Undergraduate degree	Atheist	Atheist	Meat-eating	Meat-eating	Rural	4306	$60,000 - $80,000	4	2	2		2	2	1	2	2	2	1	2	2	2	1, 2, 3, 4, 5, 6, 7, 8	1	1	1	1	1	1	1	1	2	2	Always	1	3	5	5	5	3	2	Yes	Consider avoiding	Animal welfare	1			3	Acceptable
18-25	High school	Christian	Christian	Vegan	Vegan	Suburban		Less than $20,000	1	1	1		2	2	1	2	2	2	1	2	2	2	1, 2, 3, 4, 5, 6, 7, 8, 9, 10	1	1	1	1	1	1	1	1	1	1	Never	5	5	2	5	5	3	1	Yes	Preferentially avoid	Animal welfare	1			3	Acceptable
36-45	Post-graduate degree	Atheist	Atheist	Meat-eating	Meat-eating	Inner city	2000	More than $80,000	5	4	2		2	2	1	2	2	2	1	2	2	2	1, 2, 4, 5, 6, 8	1	1	2	1	1	1	2	1	2	2	Yes, only if the stunning process is reversible (ie: the animal could recover if	4	3	5	5	5	2	1	Yes	Has no influence					3	Acceptable
56-65	Primary school	Christian	Christian	Meat-eating	Meat-eating	Inner city	4305	$60,000 - $80,000	4	1	1		2	2	1	2	2	2	1	2	2	2	1, 2, 4, 5, 6, 8, 9	1	1	2	1	1	1	2	1	1	2	Never	5	1	4	1	5	1	1	No, No, haven't had the opportunity, No, because of cultural differences, No, be	Preferentially avoid	All	6			3	Unacceptable
26-35	Undergraduate degree	None	None	Meat-eating	Meat-eating	Suburban	4557	$40,000 - $59,000	3	1	1		2	2	1	2	2	2	1	2	2	2	1, 8	1	2	2	2	2	2	2	1	2	2	Always	1	5	4	5	5	3	2	No	Consider avoiding	Meat quality	5			3	Acceptable
18-25	Undergraduate degree	Atheist	Atheist	Vegetarian	Vegetarian	Suburban	4030	$40,000 - $59,000	3	1	1		2	2	1	2	2	2	1	2	2	2	1, 2, 4, 5, 6, 8, 9, 10	1	1	2	1	1	1	2	1	1	1	Yes, only if the stunning process is reversible (ie: the animal could recover if	4	4	4	5	4	3	2	Yes	Has no influence					3	Acceptable
46-55	Post-graduate degree	Christian	Christian	Meat-eating	Meat-eating	Suburban	4132	$40,000 - $59,000	3	4	2		2	2	1	2	2	2	1	2	2	2		2	2	2	2	2	2	2	2	2	2	Never	5	3	3	5	3	3	3	Yes	Has no influence					4	Acceptable
46-55	High school	Muslim	Muslim	Meat-eating	Meat-eating	Inner city	15350	Less than RM10,000	1	4	4		2	2	1	2	2	2	1	2	2	2	2, 4, 5	2	1	2	1	1	2	2	2	2	2	Never	5	4	4	5	5	5	5	Yes	Preferentially purchase			Animal welfare	1	5	Acceptable
36-45	Undergraduate degree	Muslim	Muslim	Meat-eating	Meat-eating	Inner city		More than RM70,000	5	3	5		2	2	1	2	2	2	1	2	2	2	1, 2, 4, 5, 6	1	1	2	1	1	1	2	2	2	2	Never	5	5	4	5	5	5	5	Yes	Preferentially purchase			Religious reasons	2	3	Acceptable
18-25	Certificate/diploma	None	None	Meat-eating	Meat-eating	Inner city	4006	$20,000 - $39,000	2	4	5		2	2	1	2	2	2	1	2	1	2	2	2	1	2	2	2	2	2	2	2	2			4	3	4		3	2	Yes	Has no influence					4	Acceptable
26-35	Undergraduate degree	None	None	Meat-eating	Meat-eating	Inner city	40	$40,000 - $59,000	3	4	3		2	2	1	2	2	2	2	1	2	2	8	2	2	2	2	2	2	2	1	2	2	Yes, only if there is an Imam present	3	3	3	4	5	5	4	Yes	Has no influence					4	Acceptable
66+	High school			Meat-eating	Meat-eating	Rural		$21,000 - $39,000	2	4	4		2	2	1	2	2	2	2	1	2	2	3, 4, 8	2	2	1	1	2	2	2	1	2	2			4	3	5	5	4	3	Yes	Has no influence					3	Acceptable
66+	High school	None	None	Meat-eating	Meat-eating	Rural	4610			1	1		2	2	2	1	1	2	2	2	2	2	5, 6, 10	2	2	2	2	1	1	2	2	2	1	Always	1	4	3	2	1		2	No, No, haven't had the opportunity	Consider avoiding	Animal welfare	1
36-45	Undergraduate degree	Christian	Christian	Meat-eating	Meat-eating	Suburban	4350	Less than $20,000	1	2	2		2	2	2	1	1	2	2	2	2	2	8	2	2	2	2	2	2	2	1	2	2			4	4	3	4	4	2	No, haven't had the opportunity	Has no influence					3	Acceptable
56-65	Undergraduate degree	Christian	Christian	Meat-eating	Meat-eating	Rural	4352	$60,000 - $80,000	4	4	3		2	2	2	1	1	2	2	2	2	2	5, 9	2	2	2	2	1	2	2	2	1	2	Always	1	5	5	3	4	3	1	No, No, haven't had the opportunity, No, because of cultural differences, No, be	Preferentially avoid					3	Unacceptable
18-25	High school	Christian	Christian	Meat-eating	Meat-eating	Suburban	4122	$20,000-$39,000	2	2	2		2	2	2	1	1	2	2	2	2	2	1, 2, 3, 6, 7, 8, 9, 10	1	1	1	2	2	1	1	1	1	1	Yes, only if the stunning process is reversible (ie: the animal could recover if	4	3	3	3	4	3	1	No, No, haven't had the opportunity, No, because of cultural differences, No, be	Consider avoiding					4	Unacceptable
18-25	High school	Muslim	Muslim	Meat-eating	Meat-eating	Inner city	15350	Less than RM10,000	1	3	4		2	2	2	1	1	2	2	2	2	2	3, 9	2	2	1	2	2	2	2	2	1	2	Never	5	3	4	5	4	4	3	Yes	Preferentially purchase			Health reasons	4	4	Acceptable
66+	Primary school	Christian	Christian	Meat-eating	Meat-eating	Suburban		$20,000 - $39,000	2	1	4		2	2	2	1	1	2	2	2	2	1		2	2	2	2	2	2	2	2	2	2	Always	1	5	3	5	5		1	Yes	Preferentially avoid	Animal welfare	1				Acceptable
18-25	Certificate/diploma	Christian	Christian	Meat-eating	Meat-eating	Suburban	4207	$40,000 - $59,000	3	1	1		2	2	2	1	1	1	2	2	2	2	4, 5, 6	2	2	2	1	1	1	2	2	2	2	Always	1	4	1	3	3	3	1	Yes	Preferentially avoid	Religious reasons	2			1	Unacceptable
36-45	Undergraduate degree	None	None	Vegetarian	Vegetarian	Rural	4343	Less than $20,000	1	3	4		2	2	2	1	1	1	1	2	2	2		2	2	2	2	2	2	2	2	2	2	Yes, only if the stunning process is reversible (ie: the animal could recover if	4	5	5	5	5	3	1	Yes	Has no influence					3	Acceptable
18-25	Undergraduate degree	Muslim	Muslim	Meat-eating	Meat-eating	Inner city	97000			4	5		2	2	2	1	1	1	1	2	2	2		2	2	2	2	2	2	2	2	2	2
18-25	Certificate/diploma	Muslim	Muslim	Meat-eating	Meat-eating	Suburban		$40,000 - $59,000	3	5	5		2	2	2	1	1	1	1	2	2	1	3, 4, 5, 6, 7, 9	2	2	1	1	1	1	1	2	1	2	Always	1	5	4	5	5	3	4	Yes	Preferentially purchase			Health reasons	4	3	Acceptable
56-65	High school	Atheist	Atheist	Meat-eating	Meat-eating	Suburban	4207			3	3		2	2	2	1	1	1	1	2	2	1	1, 3, 5, 8	1	2	1	2	1	2	2	1	2	2	Always	1	3	5	4	5	5	4	Yes	Consider purchasing			Animal welfare	1	4	Acceptable
18-25	High school	Buddhist	Buddhist	Meat-eating	Meat-eating	Inner city	68100	Less than RM10,000	1	3	2		2	2	2	1	1	1	1	2	2	1	1, 3, 4, 6, 7, 9, 10	1	2	1	1	2	1	1	2	1	1	Yes, only on a Friday	2	4	2	5	5	2	3	Yes	Has no influence					3	Acceptable
46-55	Undergraduate degree	Christian	Christian	Meat-eating	Meat-eating	Suburban	4109	More than $80,000	5	4	4		2	2	2	1	1	1	1	2	1	2	1, 2, 3	1	1	1	2	2	2	2	2	2	2	Yes, only if the stunning process is reversible (ie: the animal could recover if	4	4	5	4	4	3	3	No	Has no influence					4	Acceptable
18-25	High school	None	None	Meat-eating	Meat-eating	Suburban	4127			1	1		2	2	2	1	1	1	2	1	1	2		2	2	2	2	2	2	2	2	2	2			5	1	1	5		1	Yes	Preferentially purchase					5	Acceptable
18-25	Undergraduate degree	None	None	Meat-eating	Meat-eating	Suburban		Less than $20,000	1	2	1		2	2	2	1	1	2	1	2	2	2	1, 2, 3, 6, 8	1	1	1	2	2	1	2	1	2	2	Never	5	4	4	4	5	3	3	Yes	Has no influence					4	Acceptable
26-35	Undergraduate degree	Agnostic	Other	Meat-eating	Meat-eating	Rural	4341	$21,000 - $39,000	2	2	4		2	2	2	1	1	2	1	1	1	2	1, 2, 3, 6	1	1	1	2	2	1	2	2	2	2	Yes, only if the stunning process is reversible (ie: the animal could recover if	4	5	4	5	5	3	1	Yes	Has no influence					4	Acceptable
26-35	Undergraduate degree	Agnostic	Other	Meat-eating	Meat-eating	Rural	4341	$21,000 - $39,000	2	2	4		2	2	2	1	1	2	1	1	1	2	1, 2, 3, 6	1	1	1	2	2	1	2	2	2	2	Yes, only if the stunning process is reversible (ie: the animal could recover if	4	5	4	5	5	3	1	Yes	Has no influence					4	Acceptable
18-25	Undergraduate degree	Muslim	Muslim	Meat-eating	Meat-eating	Suburban				4	3		2	2	2	1	1	2	1	2	1	1	1, 2	1	1	2	2	2	2	2	2	2	2	Never	5	5	4	5	5	5	4	Yes	Consider purchasing			Health reasons	4	5	Acceptable
56-65	High school	Christian	Christian	Meat-eating	Meat-eating	Inner city	4350	$20,000 - $39,000	2	2	2		2	2	2	1	1	2	2	2	1	1		2	2	2	2	2	2	2	2	2	2	Never	5	3	3	3			1	No	Has no influence
36-45	High school	None	None	Meat-eating	Meat-eating	Suburban	4207	More than $80,000	5	1	1		2	2	2	1	1	2	2	2	1	1	1, 2, 3, 6, 7, 8	1	1	1	2	2	1	1	1	2	2	Never	5	5	5	4	5	3	1	No	Consider avoiding	Animal welfare	1			4	Acceptable
56-65	High school	Christian	Christian	Meat-eating	Meat-eating	Rural	4362	$20,000 - $39,000	2	3	3		2	2	2	1	2	1	2	2	2	2	4, 6, 7	2	2	2	1	2	1	1	2	2	2	Yes, only if the stunning process is reversible (ie: the animal could recover if	4	3	3	4	3	2	2	No, haven't had the opportunity	Has no influence					2	Acceptable
18-25	Undergraduate degree	Christian	Christian	Vegetarian	Vegetarian	Suburban	4053	More than $80,000	5	3	1		2	2	2	1	2	1	2	2	2	2	1, 2, 3, 5, 7, 8, 9	1	1	1	2	1	2	1	1	1	2	Yes, only if the stunning process is reversible (ie: the animal could recover if	4	5	5	3	5	2	1	Yes	Preferentially avoid	Animal welfare	1			4	Acceptable
66+	Primary school	None	None	Meat-eating	Meat-eating	Suburban		$20,000 - $39,000	2	1	1		2	2	2	1	2	1	2	2	2	2		2	2	2	2	2	2	2	2	2	2			5	4	1	1		1	Don't like them	Preferentially avoid	Religious reasons	2			1	Unacceptable
36-45	Certificate/diploma	None	None	Meat-eating	Meat-eating	Suburban	4116	$20,000 - $39,000	2	3	3		2	2	2	1	2	1	2	2	2	2	1	1	2	2	2	2	2	2	2	2	2	Yes, only on a Friday	2	5	1	1	1	1	1	No, because of cultural differences	Preferentially avoid	Cultural reasons	3			5	Unacceptable
36-45	High school			Meat-eating	Meat-eating	Rural		Less than $20,000	1	2	2		2	2	2	1	2	1	2	2	2	2	4, 7, 10	2	2	2	1	2	2	1	2		2	Never	5		2	2	3	3	1	No, haven't had the opportunity	Has no influence					2	Acceptable
66+	Certificate/diploma	Christian	Christian	Meat-eating	Meat-eating	Rural	4303	$40,000 - $59,000	3	4	5		2	2	2	1	2	1	1	2	2	2	1, 2, 3, 5	1	1	1	2	1	2	2	2	2	2	Yes, only if the stunning process is reversible (ie: the animal could recover if	4	2	4	4	4	3	1	No, haven't had the opportunity, No, because of cultural differences, No, becaus	Preferentially avoid	Religious reasons	2			4	Acceptable
18-25	Undergraduate degree	None	None	Vegetarian	Vegetarian	Suburban	4059	$40,000 - $59,000	3	4	2		2	2	2	1	2	1	1	2	2	2	1, 2, 3, 5, 8	1	1	1	2	1	2	2	1	2	2	Yes, only if the stunning process is reversible (ie: the animal could recover if	4	5	5	5	5	3	1	Yes	Has no influence					3	Acceptable
26-35	Certificate/diploma	None	None	Meat-eating	Meat-eating	Suburban		More than $80,000	5	1	1		2	2	2	1	2	1	1	2	2	2	3	2	2	1	2	2	2	2	2	2	2	Always	1	5	5	3	5	3	1	No, haven't had the opportunity	Has no influence					3	Acceptable
18-25	High school	None	None	Meat-eating	Meat-eating	Suburban		Less than $20,000	1	2	1		2	2	2	1	2	1	1	2	2	2	2, 3, 5, 8, 9	2	1	1	2	1	2	2	1	1	2	Yes, only if the stunning process is reversible (ie: the animal could recover if	4	4	4	4	4	3	2	No, haven't had the opportunity	Has no influence					3	Acceptable
18-25	Undergraduate degree	Atheist	Atheist	Meat-eating	Meat-eating	Suburban	4006	$20,000 - $39,000	2	4	4		2	2	2	1	2	1	1	2	2	2	1, 2, 3, 5, 8, 9	1	1	1	2	1	2	2	1	1	2	Yes, only if the stunning process is reversible (ie: the animal could recover if	4	4	5	4	5	3	2	Yes	Has no influence					3	Acceptable
18-25	Undergraduate degree	Muslim	Muslim	Meat-eating	Meat-eating	Rural		Less than RM10,000	1	4	4		2	2	2	1	2	1	1	2	2	2	1, 2, 3	1	1	1	2	2	2	2	2	2	2	Never	5	3	3	4	4	3	4	Yes	Preferentially purchase					4	Acceptable
18-25	Undergraduate degree	Muslim	Muslim	Meat-eating	Meat-eating	Inner city		Less than RM10,000	1	4	4		2	2	2	1	2	1	1	2	2	2	2, 5, 9	2	1	2	2	1	2	2	2	1	2	Never	5	3	4	5	5	5	4	Yes	Preferentially purchase			Religious reasons	2	3	Acceptable
18-25	Certificate/diploma	Christian	Christian	Meat-eating	Meat-eating	Suburban	4350	Less than $20,000	1	3	3		2	2	2	1	2	1	1	1	2	2	3, 5	2	2	1	2	1	2	2	2	2	2	Yes, only if the stunning process is reversible (ie: the animal could recover if	4	4	5	3	3	3	2	No, haven't had the opportunity	Has no influence					4	Acceptable
18-25	Certificate/diploma	Muslim	Muslim	Meat-eating	Meat-eating	Inner city		Less than RM10,000	1	4	4		2	2	2	1	2	1	1	1	2	2	1, 2, 5	1	1	2	2	1	2	2	2	2	2	Never	5	4	3	5	4	4	4	Yes	Preferentially purchase			Religious reasons	2	3	Acceptable
36-45	High school	Christian	Christian	Meat-eating	Meat-eating	Suburban	2164	More than $80,000	5	4	2		2	2	2	1	2	1	1	1	1	2	4, 6, 7, 10	2	2	2	1	2	1	1	2	2	1	Never	5	5	4	3	1	3	1	Yes	Preferentially avoid	Health reasons	4			4	Acceptable
26-35	Undergraduate degree	Christian	Christian	Meat-eating	Meat-eating	Inner city	4005	More than $80,000	5	3	2		2	2	2	1	2	1	1	2	1	2	1, 2, 3, 5, 8	1	1	1	2	1	2	2	1	2	2	Yes, only if the stunning process is reversible (ie: the animal could recover if	4	3	4	4	4	1	2	No, haven't had the opportunity, No, because of cultural differences	Preferentially avoid	Meat quality	5			3	Acceptable
18-25	Undergraduate degree	Atheist	Atheist	Meat-eating	Meat-eating	Suburban	4068	Less than $20,000	1	3	1		2	2	2	1	2	1	1	2	1	2	1, 3	1	2	1	2	2	2	2	2	2	2	Yes, only if the stunning process is reversible (ie: the animal could recover if	4	5	5	5	5	3	2	Yes	Has no influence					3	Acceptable
18-25	Undergraduate degree	Muslim	Muslim	Meat-eating	Meat-eating	Inner city		Less thanRM10,000	1	4	4		2	2	2	1	2	2	1	2	1	2	1, 2, 3, 5	1	1	1	2	1	2	2	2	2	2	Yes, only if the stunning process is reversible (ie: the animal could recover if	4	5	5	5	5	5	5	Yes	Preferentially purchase			Religious reasons	2	5	Acceptable
66+	Certificate/diploma	Atheist	Atheist	Meat-eating	Meat-eating	Suburban				3	4		2	2	2	1	2	1	1	2	1	1	4, 6, 7, 9, 10	2	2	2	1	2	1	1	2	1	1	Yes, only if the stunning process is reversible (ie: the animal could recover if	4	5	5	4	5		1	No, haven't had the opportunity	Preferentially avoid	Animal welfare	1			5	Unacceptable
26-35	Certificate/diploma	Christian	Christian	Meat-eating	Meat-eating	Suburban	4129	$60,000 - $80,000	4	1	1		2	2	2	1	2	1	2	2	1	2		2	2	2	2	2	2	2	2	2	2	Never	5	3	3	3	4	3	3	No, haven't had the opportunity	Consider avoiding	Religious reasons	2			4	Acceptable
18-25	Undergraduate degree	None	None	Vegetarian	Vegetarian	Inner city	3123	Less than $20,000	1	3	3		2	2	2	1	2	2	1	2	2	2	7	2	2	2	2	2	2	1	2	2	2	Yes, only if the stunning process is reversible (ie: the animal could recover if	4	5	5	2	5	2	1	I don't know. Not discussed.	Consider avoiding	Animal welfare	1			3	Unacceptable
36-45	Undergraduate degree	Atheist	Atheist	Meat-eating	Meat-eating	Suburban		More than $80,000	5	2	4		2	2	2	1	2	2	1	2	2	2	5	2	2	2	2	1	2	2	2	2	2	Never	5	5	5	1	5	3	1	No, haven't had the opportunity	Consider avoiding	Animal welfare	1			3	Acceptable
26-35	Post-graduate degree	Atheist	Atheist	Meat-eating	Meat-eating	Inner city	4005	More than $80,000	5	2	2		2	2	2	2	2	2	2	2	2	2	1, 3	1	2	1	2	2	2	2	2	2	2	Always	1	3	3	4	4	1	2	Yes	Has no influence					4	Acceptable
18-25	Certificate/diploma	Christian	Christian	Meat-eating	Meat-eating	Suburban		$20,000 - $39,000	2	3	2		2	2	2	1	2	2	1	2	2	2		2	2	2	2	2	2	2	2	2	2	Yes, only if the stunning process is reversible (ie: the animal could recover if	4	4	3	5	4	3	5	Yes	Has no influence					3	Acceptable
18-25	High school	None	None	Meat-eating	Meat-eating	Rural	4343	$21,000 - $39,000	2	3	4		2	2	2	2	2	2	2	2	2	2	4, 7	2	2	2	1	2	2	1	2	2	2	Never	5	5	5	1	1	1	1	No	Preferentially avoid	Meat quality	5				Unacceptable
66+	Primary school	Christian	Christian	Meat-eating	Meat-eating	Inner city	4343	Less than $20,000	1	1	3		2	2	2	1	2	2	1	2	2	2		2	2	2	2	2	2	2	2	2	2	Never	5	1	3	4	4	3	1	No, haven't had the opportunity	Has no influence					3	Acceptable
18-25	Undergraduate degree	Muslim	Muslim	Meat-eating	Meat-eating	Suburban	91000	Less than RM10,000	1	4	3		2	2	2	1	2	2	1	2	2	2		2	2	2	2	2	2	2	2	2	2						5	5	5	Yes	Preferentially purchase			Religious reasons	2	3	Acceptable
66+	High school	Christian	Christian	Meat-eating	Meat-eating	Inner city	4350	Less than $20,000	1	2	4		2	2	2	1	2	2	1	2	2	1		2	2	2	2	2	2	2	2	2	2	Always	1	5	1	1		3	1	No, haven't had the opportunity	Has no influence					5	Acceptable
66+	High school	Christian	Christian	Meat-eating	Meat-eating	Suburban	4350	$20,000 - $39,000	2	1	2		2	2	2	1	2	2	1	1	2	2	4	2	2	2	1	2	2	2	2	2	2	Never	5	5	1	1	1	3	1	No, haven't had the opportunity	Has no influence					3	Unacceptable
56-65	Certificate/diploma	Christian	Christian	Meat-eating	Meat-eating	Suburban		$20,000 - $39,000	2	3	1		2	2	2	1	2	2	1	1	2	1	3, 4, 7, 8, 10	2	2	1	1	2	2	1	1	2	1			5	4	1	5	3	1	No	Preferentially avoid					3	Unacceptable
18-25	High school	None	None	Meat-eating	Meat-eating	Rural	4350			4	5		2	2	2	1	2	2	1	1	1	2	2, 8	2	1	2	2	2	2	2	1	2	2	Never	5	2	5	4	5	5	5	Yes	Preferentially purchase			Health reasons	4	3	Acceptable
18-25	Post-graduate degree	Catholic	Catholic	Meat-eating	Meat-eating	Inner city	4068	$60,000 - $80,000	4	4	4		2	2	2	1	2	2	1	2	1	2		2	2	2	2	2	2	2	2	2	2	Always	1	3	4	4	4	3	3	Yes	Consider avoiding	Religious reasons	2			3	Acceptable
26-35	High school	Christian	Christian	Meat-eating	Meat-eating	Rural		Less than $20,000	1	5	5		2	2	2	1	2	2	2	2	1	2	1, 3, 4, 9	1	2	1	1	2	2	2	2	1	2	Always	1	5	1	1	1	1	1	No	Preferentially avoid					5	Unacceptable
26-35	High school	Hindu	Hindu	Vegetarian	Vegetarian	Inner city		Less than RM10,000	1	3	1		2	2	2	1	2	2	2	2	1	2		2	2	2	2	2	2	2	2	2	2	Always	1	3	1	5	5	4	5	Yes	Preferentially avoid					5	Acceptable
18-25	Undergraduate degree	Christian	Christian	Meat-eating	Meat-eating	Suburban	4127	Less than $20,000	1	1	1		2	2	2	1	2	2	2	2	1	1	1, 2, 3, 5, 6, 7, 8	1	1	1	2	1	1	1	1	2	2	Never	5	4	4	3	4	3	2	No, haven't had the opportunity	Has no influence					4	Acceptable
36-45	High school	Hindu	Hindu	Meat-eating	Meat-eating	Inner city		Less thanRM10,000	1	3	3		2	2	2	2	1	2	2	2	2	1	10	2	2	2	2	2	2	2	2	2	1	Yes, only if the stunning process is reversible (ie: the animal could recover if	4	3	2	5	4	4	3	Yes	Preferentially purchase			Meat quality	5	4	Acceptable
	High school	Hindu	Hindu	Meat-eating	Meat-eating	Inner city				5	5		2	2	2	2	1	1	1	1	1	1		2	2	2	2	2	2	2	2	2	2	Always	1	5	1	5	3	3	3	Yes	Preferentially purchase			Meat quality	5	3	Acceptable
18-25	Undergraduate degree	Christian	Christian	Meat-eating	Meat-eating	Suburban	4127	Less than $20,000	1	3	4		2	2	2	2	1	1	1	2	1	2	1, 2, 3, 4, 8	1	1	1	1	2	2	2	1	2	2	Yes, only if the stunning process is reversible (ie: the animal could recover if	4	5	5	2	2	2	1	No, haven't had the opportunity	Consider avoiding	Animal welfare	1			2	Unacceptable
18-25	Undergraduate degree	Buddhist	Buddhist	Meat-eating	Meat-eating	Inner city		RM10,000 - RM29,000	2	3	3		2	2	2	2	1	2	1	2	2	1	4, 5, 6, 7, 10	2	2	2	1	1	1	1	2	2	1	Never	5	3	3	3	3	3	2	Yes	Preferentially purchase			Meat quality	5	3	Acceptable
18-25	Undergraduate degree	Atheist	Atheist	Meat-eating	Meat-eating	Inner city	4101	$20,000 - $39,000	2	3	2		2	2	2		2	2	1	1	2	1	1, 3, 4, 6	1	2	1	1	2	1	2	2	2	2			5	4	4	3	3	2	Yes	Has no influence					4	Acceptable
18-25	Undergraduate degree	Atheist	Atheist	Meat-eating	Meat-eating	Inner city	4101	More than $80,000	5	3	2		2	2	2		2	2	2	2	1	2	1, 4, 7, 8	1	2	2	1	2	2	1	1	2	2	Never	5	5	5	3	4	3	3	Yes	Has no influence					4	Acceptable
36-45	Undergraduate degree	Anglican	Other	Meat-eating	Meat-eating	Rural	4207	$40,000 - $59,000	3	3	3		2	2	2	2	1	2	2	2	1	1	1, 2, 3, 4, 6, 7, 8	1	1	1	1	2	1	1	1	2	2	Never	5	4	4	2	5	1	2	No	Preferentially avoid	Health reasons	4			5	Unacceptable
26-35	Undergraduate degree	Christian	Christian	Meat-eating	Meat-eating	Suburban		More than $80,000	5	2	1		2	2	2	2	2	1	2	2	2	1	4, 7	2	2	2	1	2	2	1	2	2	2	Never	5		5	2	5	1	1	No, haven't had the opportunity	Preferentially avoid	Animal welfare	1			1	Unacceptable
18-25	Certificate/diploma	Muslim	Muslim			Suburban				4	5		2	2	2	2	2	1	1	2	2	2	1, 2, 5, 8	1	1	2	2	1	2	2	1	2	2	Never	5		3	5		5		Yes	Preferentially purchase					3	Acceptable
66+	High school	Atheist	Atheist	Meat-eating	Meat-eating	Rural	4311	$21,000 - $39,000	2	1	1		2	2	2	2	2	1	1	1	2	2		2	2	2	2	2	2	2	2	2	2			5	1	4			1	Don't know	Has no influence					4	Acceptable
18-25	Undergraduate degree	None	None	Vegetarian	Vegetarian	Rural	4343	Less than $20,000	1	4	4		2	2	2	2	2	1	1	2	1	2	4, 6, 7	2	2	2	1	2	1	1	2	2	2	Yes, only if the stunning process is reversible (ie: the animal could recover if	4	5	5	5	5	3	1	Yes	Consider avoiding	Animal welfare	1			5	Acceptable
26-35	Undergraduate degree	Muslim	Muslim	Meat-eating	Meat-eating	Suburban		RM30,000 - RM49,000	3	5	5		2	2	2	2	2	1	1	2	1	2	1, 2, 4, 5, 8	1	1	2	1	1	2	2	1	2	2	Never	5	5	5	5	5	5	5	Yes	Preferentially purchase			Religious reasons	2	3	Acceptable
18-25	High school	Muslim	Muslim	Meat-eating	Meat-eating	Suburban	91000	Less than RM10,000	1	4	5		2	2	2	2	2	1	1	2	1	2	2, 5	2	1	2	2	1	2	2	2	2	2	Never	5	4	4	5	5	5	5	Yes	Preferentially purchase			Religious reasons	2	3	Acceptable
36-45	Certificate/diploma	Anglican	Other	Meat-eating	Meat-eating	Suburban	4207	RM10,000 - RM29,000	2	2	2		2	2	2	2	2	1	2	2	1	2	6, 8, 9	2	2	2	2	2	1	2	1	1	2	Never	5	3	3	3	3	3	3	Yes	Has no influence					3	Acceptable
18-25	Post-graduate degree	Muslim	Muslim			Suburban	81110	Less than RM10,000	1	4	3		2	2	2	2	2	1	2	2	1	2	1, 2, 4, 5	1	1	2	1	1	2	2	2	2	2	Never	5	3	3	5	5	5	5	Yes	Preferentially purchase			Religious reasons	2	5	Acceptable
46-55	Undergraduate degree	Christian	Christian	Meat-eating	Meat-eating	Rural	4352	Less than $20,000	1	1	1		2	2	2	2	2	2	2	2	2	2		2	2	2	2	2	2	2	2	2	2	Yes, only if the stunning process is reversible (ie: the animal could recover if	4	5	3	5	4	5	1	No, haven't had the opportunity	Has no influence					4	Acceptable
26-35	Undergraduate degree	None	None	Meat-eating	Meat-eating	Suburban	4169	More than $80,000	5	1	1		2	2	2	2	2	2	1	1	1	2	1, 2, 3, 4, 5, 6	1	1	1	1	1	1	2	2	2	2	Yes, only if the stunning process is reversible (ie: the animal could recover if	4	3	4	3	4	3	1	No, haven't had the opportunity	Has no influence					3	Acceptable
66+	High school	Christian	Christian	Meat-eating	Meat-eating	Rural	4352	$20,000 - $39,000	2	3	3		2	2	2	2	2	2	1	2	1	2	7	2	2	2	2	2	2	1	2	2	2	Never	5	4	3	3	5	3	3	No, haven't had the opportunity	Has no influence					3	Acceptable
26-35	Post-graduate degree	Christian	Christian	Meat-eating	Meat-eating	Suburban	4114	$40,000 - $59,000	3	3	4		2	2	2	2	2	2	1	2	1	2	2	2	1	2	2	2	2	2	2	2	2			4	4	3			2	Yes	Preferentially avoid	Animal welfare	1			4	Acceptable
46-55	Post-graduate degree	None	None	Meat-eating	Meat-eating	Suburban		More than $80,000	5	3	3		2	2	2	2	2	2	1	2	1	2	3	2	2	1	2	2	2	2	2	2	2	Never	5	3	4	4	2	3	2	Yes	Has no influence					5	Acceptable
18-25	Undergraduate degree	Atheist	Atheist	Meat-eating	Meat-eating	Suburban	4343	Less than $20,000	1	1	3		2	2	2	2	2	2	1	2	1	2		2	2	2	2	2	2	2	2	2	2	Never	5	5	3	3	3	3	1	Yes	Has no influence					3
18-25	Certificate/diploma	Muslim	Muslim	Meat-eating	Meat-eating	Suburban		RM10,000 - RM29,000	2	5	4		2	2	2	2	2	2	1	2	1	2	1, 2	1	1	2	2	2	2	2	2	2	2	Never	5	5	3	5	5	2	5	Yes	Preferentially purchase			Religious reasons	2	3	Acceptable
18-25	Undergraduate degree	Christian	Christian	Meat-eating	Meat-eating	Rural	4306	Less than $20,000	1	4	5		2	2	2	2	2	2	1	2	1	1	2, 3, 6, 8	2	1	1	2	2	1	2	1	2	2	Yes, only if the stunning process is reversible (ie: the animal could recover if	4	5	3	3	2	3	2	No, haven't had the opportunity	Has no influence					3	Acceptable
36-45	Post-graduate degree	Christian	Christian	Meat-eating	Meat-eating	Inner city	4350	$40,000 - $59,000	3	3	3		2	2	2	2	2	2	2	1	1	2	1, 5	1	2	2	2	1	2	2	2	2	2	Always	1	4	3	2	3	4	3	Yes	Consider avoiding	Religious reasons	2			4	Unacceptable
26-35	Certificate/diploma	None	None	Meat-eating	Meat-eating	Suburban		$40,000 - $59,000	3	2	1		2	2	2	2	2	2	2	1	1	1	1, 3, 4, 6	1	2	1	1	2	1	2	2	2	2	Yes, only if there is an Imam present	3	3	4	3	2	2	2	No, because of cultural differences	Consider purchasing					3	Acceptable
56-65	High school	Christian	Christian	Meat-eating	Meat-eating	Rural				5	5		2	2	2	2	2	2	2	2	1	1		2	2	2	2	2	2	2	2	2	2	Never	5	5	5	1	5	1	1	No	Preferentially avoid	Religious reasons	2			5	Unacceptable
18-25	Undergraduate degree	Christian	Christian	Vegetarian	Vegetarian	Suburban	4306	Less than $20,000	1	3	1		2	2	2	2	2	2	2	2	2	2	1	1	2	2	2	2	2	2	2	2	2			5	5	3	5		3	No, haven't had the opportunity	Has no influence					3	Acceptable
56-65	Certificate/diploma	Christian	Christian	Meat-eating	Meat-eating	Rural		$60,000 - $80,000	4	1	1																									1	5	2	4	3	1	No, haven't had the opportunity, No, because of cultural differences, No, becaus	Preferentially avoid	Religious reasons	2			5	Unacceptable
18-25	High school	Atheist	Atheist	Vegetarian	Vegetarian	Suburban	4005			1	2																							Yes, only if the stunning process is reversible (ie: the animal could recover if	4	4	5	4	4	4	4	No	Consider purchasing			Meat quality	5	3	Acceptable
26-35	Certificate/diploma	Atheist	Atheist	Meat-eating	Meat-eating	Suburban	4120	More than $80,000	5	1	1																									3	3	3	4	3	2	No, haven't had the opportunity	Has no influence					3	Acceptable
26-35	Undergraduate degree	None	None	Meat-eating	Meat-eating	Inner city	4101	More than $80,000	5	1	1																							Always	1	4	4	4	4	3	1	No, haven't had the opportunity	Has no influence					3	Acceptable
26-35	High school	None	None	Vegetarian	Vegetarian	Suburban	4120	$40,000 - $59,000	3	1	1																							Always	1	5	5	4	5	3	1	Yes, they are not very religious	Has no influence					3	Acceptable
18-25	Undergraduate degree	None	None	Meat-eating	Meat-eating	Suburban	4014	$20,000 - $39,000	2	1	1																							Yes, only if there is an Imam present	3	4	4	3	4	3	3	No, haven't had the opportunity	Has no influence					3	Acceptable
56-65	High school	Christian	Christian	Meat-eating	Meat-eating	Rural	4354	Less than $20,000	1	1	1																									5	3	1	5	5	1	Yes	Has no influence					1	Acceptable
36-45	High school	Christian	Christian	Meat-eating	Meat-eating	Suburban		$40,000 - $59,000	3	1	1																							Always	1	4	4	4	4	3	1	No, haven't had the opportunity	Has no influence					3	Acceptable
18-25	Undergraduate degree	None	None	Meat-eating	Meat-eating	Inner city		Less than $20,000	1	3	2																									5	5	4	5	3	3	Yes	Consider avoiding	Cultural reasons	3			3	Acceptable
18-25	Undergraduate degree	None	None	Vegetarian	Vegetarian	Suburban		$40,000 - $59,000	3	1	1																							Always	1	5	5	4	5	3	1	No, haven't had the opportunity	Has no influence					4	Acceptable
46-55	High school	Christian	Christian	Meat-eating	Meat-eating	Suburban		More than $80,000	5	1	1																							Always	1	5	5	4	5	3	2	No	Has no influence					3	Acceptable
46-55	Certificate/diploma	Christian	Christian	Meat-eating	Meat-eating	Suburban		More than $80,000	5	1	3
18-25	Undergraduate degree	None	None	Vegetarian	Vegetarian	Rural	4341	$20,000 - $39,000	2	1	1																									5	5	5	5	3	1	Yes	Has no influence					3	Acceptable
56-65	High school	None	None	Meat-eating	Meat-eating	Rural	4610			1	1
56-65	High school	None	None	Meat-eating	Meat-eating	Inner city		Less than $20,000	1	1	1
56-65	High school	Christian	Christian	Meat-eating	Meat-eating	Suburban	4350	$40,000 - $59,000	3	3	5																									4	4	1	1	1	1	No	Preferentially avoid					3	Unacceptable
18-25	High school	Christian	Christian	Meat-eating	Meat-eating	Suburban		Less than $20,000	1	5	5																							Always	1	4	1	3	3	3	3	Yes	Has no influence					3	Acceptable
36-45	Certificate/diploma	Christian	Christian	Meat-eating	Meat-eating	Rural	4340	$60,000 - $80,000	4	4	3																							Always	1	4	4	4	4	3	3	No	Has no influence					3	Acceptable
26-35	Certificate/diploma	None	None	Meat-eating	Meat-eating	Suburban	4068	$60,000 - $80,000	4	2	2																							Always	1	4	4	4	4	3	3	No, No, haven't had the opportunity, No, because of cultural differences	Has no influence					3	Acceptable
26-35	Certificate/diploma	Christian	Christian	Meat-eating	Meat-eating	Suburban		$40,000 - $59,000	3	2	2																									4	3	3			1	No, haven't had the opportunity	Consider purchasing			Can't hurt to try the product	7	3
18-25	High school	Christian	Christian	Meat-eating	Meat-eating	Suburban	4350	Less than $20,000	1	3	2																									4	4	3	4	3	2	Yes	Has no influence					4	Acceptable
66+	Certificate/diploma	Christian	Christian	Meat-eating	Meat-eating	Suburban	4350	$20,000 - $39,000	2	3	2																									3	3	3	3	3	3	No, haven't had the opportunity	Has no influence					3
18-25	Undergraduate degree	Baha'i	Other	Meat-eating	Meat-eating	Inner city		Less than $20,000	1	3	1																									4	3	3	5	4	2	Yes	Has no influence					3
46-55	Post-graduate degree	Christian	Christian	Meat-eating	Meat-eating	Rural	4359	More than $80,000	5	1	1																									5	3	3			1	No, haven't had the opportunity	Preferentially avoid	Animal welfare	1			5	Unacceptable
18-25	Certificate/diploma			Everything	Everything	Suburban	4352			2	3																									3	3	3	3	2	2	No	Has no influence					2	Acceptable
18-25	Certificate/diploma	None	None	Meat-eating	Meat-eating	Suburban	4350	Less than $20,000	1	3	3		2	2	1	2	2	2	2	2	2	2	5	2	2	2	2	1	2	2	2	2	2	Always	1	4	3	3	5	3	3	Yes	Consider avoiding	Animal welfare	1			3
36-45	Certificate/diploma	Christian	Christian	Meat-eating	Meat-eating	Suburban	4500	$60,000 - $80,000	4	3	3																							Yes, only if the stunning process is reversible (ie: the animal could recover if	4	1	5	1	5	1	3	No	Preferentially avoid	Cultural reasons	3			3	Unacceptable
36-45	High school	Christian	Christian	Meat-eating	Meat-eating	Suburban	4076	$60,000 - $80,000	4	2	2																									5	5	3	5	3	1	No, haven't had the opportunity, No, because of cultural differences, No, becaus	Consider avoiding	Religious reasons	2			3	Acceptable
66+	High school	Christian	Christian	Meat-eating	Meat-eating	Rural	4359	$40,000 - $59,000	3	1	1																									3	3	3	3	3	3	No	Has no influence					3	Acceptable
36-45	Undergraduate degree	Christian	Christian	Meat-eating	Meat-eating	Suburban				1	1																							Yes, only if the stunning process is reversible (ie: the animal could recover if	4	4	4	2	4	2	2	No	Preferentially avoid	Meat quality	5			3	Acceptable
18-25	Undergraduate degree	None	None	Meat-eating	Meat-eating	Suburban	4017	$20,000 - $39,000	2	1	1																							Yes, only if the stunning process is reversible (ie: the animal could recover if	4	4	5	3	5	3	2	No, No, haven't had the opportunity	Has no influence					3	Acceptable
66+	High school	Christian	Christian	Meat-eating	Meat-eating	Rural	4401			1	1																									5	2	2	5	3	1	No, because of religious views	Has no influence					3
18-25	High school	Christian	Christian	Meat-eating	Meat-eating	Suburban	4350	$20,000 - $39,000	2	2	2		2	2	2	2	2	2	2	2	2	2	1, 4, 5, 6	1	2	2	1	1	1	2	2	2	2			4	5	3	5	4	5	Yes	Has no influence					3	Acceptable
46-55	Certificate/diploma	None	None	Fruit arias (fully raw)	Other	Inner city		Less than $20,000	1	3	3																															No
56-65	High school	None	None	Meat-eating	Meat-eating	Rural	4306	$40,000 - $59,000	3	2	2																							Always	1	5	5	3	5	1	1	No, haven't had the opportunity	Preferentially avoid	Animal welfare	1			3	Acceptable
66+																																																	Unacceptable
66+	High school	Christian	Christian	Meat-eating	Meat-eating	Suburban	4205	Less than $20,000	1	3	3																							Yes, only if the stunning process is reversible (ie: the animal could recover if	4	5	1	1	1	3	1	Yes	Preferentially avoid	Cultural reasons	3			5	Acceptable
18-25	High school	None	None	Meat-eating	Meat-eating	Suburban	4207	$20,000 - $39,000	2	1	2																									5	4	2	3		1	No, haven't had the opportunity	Has no influence					3	Acceptable
46-55	High school	Christian	Christian	Meat-eating	Meat-eating	Rural	4165	More than $80,000	5	5	5																							Never	5			1		1	1	No	Preferentially avoid					5	Unacceptable
46-55	Certificate/diploma	Anglican	Other	Meat-eating	Meat-eating	Suburban	4109	More than $80,000	5	1	1																							Always	1	4	5	4	4	3	3	No	Has no influence					4	Acceptable
																																																	Unacceptable
46-55	Certificate/diploma	None	None	Meat-eating	Meat-eating	Suburban		$60,000 - $80,000	4	3	3																									5	4	3	2	2	2	No	Consider avoiding	Animal welfare	1			2	Unacceptable
26-35	High school	None	None	Vegetarian	Vegetarian	Suburban	4118	More than $80,000	5	1	1																							Never	5	4	3	1	1	1	1	No, because of religious views	Preferentially avoid					1	Unacceptable
36-45	Post-graduate degree	Christian	Christian	Meat-eating	Meat-eating	Suburban	4132	More than $80,000	5	2	2		2	2	2	2	2	2	2	2	2	2	4	2	2	2	1	2	2	2	2	2	2	Yes, only if the stunning process is reversible (ie: the animal could recover if	4	1	1	1	1	3	3	Yes	Has no influence					3	Acceptable
36-45	High school	Christian	Christian	Meat-eating	Meat-eating	Rural	4270	Less than $20,000	1	2	1																									5	3	2	5		1	No	Consider avoiding	Animal welfare	1
36-45	No formal education	None	None	Meat-eating	Meat-eating	Suburban	4133	$40,000 - $59,000	3																											5	3
18-25	High school	None	None	Meat-eating	Meat-eating	Rural	4125	More than $80,000	5	1	1																									2		2	2	2	2		Has no influence					2	Acceptable
18-25	High school			Meat-eating	Meat-eating	Inner city		Less than $20,000	1	4	4																										3	5	5	5		Yes	Preferentially purchase			Meat quality	5	5	Unacceptable
18-25	Certificate/diploma	Christian	Christian	Meat-eating	Meat-eating	Suburban	4207	Less than $20,000	1	1	3		2	2	2	2	2	2	2	2	2	2	4	2	2	2	1	2	2	2	2	2	2	Yes, only if the stunning process is reversible (ie: the animal could recover if	4	3	3	3	3	3	3	No	Preferentially avoid	Meat quality	5			3	Unacceptable
26-35	Certificate/diploma	Christian	Christian	Meat-eating	Meat-eating	Rural	4207	$40,000 - $59,000	3	4	4																									4	3	1	5		1	Yes	Preferentially avoid	Animal welfare	1			3	Unacceptable
18-25	High school	None	None	Meat-eating	Meat-eating	Suburban	4307	Less than $20,000	1	1	1																							Always	1	5	5	1	4	3	1	No, haven't had the opportunity	Consider purchasing			Price	7	3	Unacceptable
36-45	Certificate/diploma	None	None	Meat-eating	Meat-eating	Inner city	4103	$20,000 - $39,000	2	2	2		2	2	2	2	2	2	2	2	2	2	1, 5	1	2	2	2	1	2	2	2	2	2	Never	5	4	3	2	2	3		No						3	Acceptable
36-45	High school	Atheist	Atheist	Meat-eating	Meat-eating	Suburban	4103	$40,000 - $59,000	3	3	4		2	2	2	2	2	2	2	2	2	2	1	1	2	2	2	2	2	2	2	2	2	Yes, only if the stunning process is reversible (ie: the animal could recover if	4	4	4	1	4	3	3	No	Preferentially avoid			Cultural reasons	3	3	Unacceptable
							4677
18-25	High school	None	None			Suburban	4207	Less than $20,000	1	3	2																									3	4	4	4	3	1	Yes
18-25	High school	Christian	Christian	Meat-eating	Meat-eating	Suburban		$40,000 - $59,000	3	1	1																							Never	5	1	1	1	1	1	1	No	Has no influence					1	Unacceptable
26-35	High school	None	None	Meat-eating	Meat-eating	Suburban		$60,000 - $80,000	4	2	2																									2	2	2	2	2	2	No, haven't had the opportunity	Preferentially avoid					2	Unacceptable
66+	High school	None	None	Meat-eating	Meat-eating	Suburban	4128	Less than $20,000	1	1	1																							Always	1	5	5	4	3	3	5	No, haven't had the opportunity	Has no influence					3	Acceptable
26-35	High school	None	None	Meat-eating	Meat-eating	Suburban		Less than $20,000	1	1	1																									5	3	5	5	5	1	No	Preferentially avoid	Meat quality	5			3	Unacceptable
46-55	Certificate/diploma	None	None	Meat-eating	Meat-eating	Suburban	4127	$20,000 - $39,000	2	2	2																									4	4	2	3	3	3	Yes	Consider avoiding	Don't know enough	7			3	Acceptable
26-35	Certificate/diploma	Christian	Christian	Meat-eating	Meat-eating	Suburban	4213	$40,000 - $59,000	3	1	1																									3	1	4	3	3	1	Yes	Has no influence					3	Acceptable
46-55	Undergraduate degree	Lds	Other	Meat-eating	Meat-eating	Suburban	4114	$20,000 - $39,000	2	5	3																									5	3	3	3	5	3	Yes	Has no influence					3	Acceptable
66+	High school	Christian	Christian	Meat-eating	Meat-eating	Suburban	4208				2																							Never	5								Preferentially purchase					3	Acceptable
18-25	High school	Christian	Christian	Vegan	Vegan	Suburban	4129	Less than $20,000	1	1	1																							Yes, only if the stunning process is reversible (ie: the animal could recover if	4	5	5	5	5	3	1	No, haven't had the opportunity	Has no influence					4	Acceptable
66+	High school	None	None	Meat-eating	Meat-eating	Rural				1	1																							Always	1	3	4	4	4	3	3	No, haven't had the opportunity, No, because of cultural differences	Consider avoiding	Religious reasons	2			4	Acceptable
56-65	Certificate/diploma	Christian	Christian	Meat-eating	Meat-eating	Suburban	4510	More than $80,000	5	1	1																							Always	1	5	5	2	5	2	2	No	Has no influence					3	Acceptable
18-25	High school	None	None	Vegetarian	Vegetarian	Suburban	4165	Less than $20,000	1	1	1																									5	5	3	5		1	No, No, haven't had the opportunity	Has no influence					5	Acceptable
46-55	High school	Christian	Christian	Meat-eating	Meat-eating	Suburban	4	$20,000-$39,000	2	3	3																							Yes, only if the stunning process is reversible (ie: the animal could recover if	4	4	4	3	5	3	1	No, No, haven't had the opportunity, No, because of cultural differences, No, be	Preferentially avoid	Religious reasons	2			5	Unacceptable
36-45	Certificate/diploma	Christian	Christian	Meat-eating	Meat-eating	Rural	4347	Less than $20,000	1	3	3																							Never	5	4	4	2	3	2	2	No	Has no influence					2	Unacceptable
56-65	Certificate/diploma			Meat-eating	Meat-eating	Rural	4347	Less than $20,000	1	1	1																									5	5		5		1	No
26-35	Post-graduate degree	Christian	Christian	Meat-eating	Meat-eating	Suburban		RM50,000 - RM70,000	4	3	5																							Always	1	5	4	4	4	4	1	Yes	Has no influence					5	Acceptable
18-25	High school			Vegetarian	Vegetarian	Suburban	4343	RM10,000 - RM29,000	2	5	4		2	2	2	2	2	2	2	2	2	2	1	1	2	2	2	2	2	2	2	2	2	Yes, only on a Friday	2	4	4	4	4	4	3	Yes	Preferentially avoid					4	Acceptable
66+	Certificate/diploma	Christian	Christian	Meat-eating	Meat-eating	Rural	4347			3	2																									3	1	4	3	5	3	No, Never ask	Has no influence					4	Acceptable
18-25	Post-graduate degree	None	None	Meat-eating	Meat-eating	Suburban	4343	Less than $20,000	1	2	1																							Always	1	5	5	5	5	5	5	No, haven't had the opportunity	Consider avoiding					5	Unacceptable
66+	High school	Christian	Christian	Meat-eating	Meat-eating	Rural	4341			1	3																									5	4	2	5	3	2	No, haven't had the opportunity	Preferentially avoid					3	Unacceptable
56-65	High school	Christian	Christian	Meat-eating	Meat-eating	Rural	4342	$60,000 - $79,000	4	3	3																							Always	1	5	5	3	5	3	1	No, haven't had the opportunity	Has no influence					3	Acceptable
66+	Primary school			Meat-eating	Meat-eating	Rural				1	1																									1	1	1
36-45	High school	None	None	Meat-eating	Meat-eating	Rural	4343	Less than $20,000	1	5	5																							Always	1	5	1	1	5	1	1	No, because of cultural differences, No, because of religious views	Preferentially avoid	All of above	6			1	Unacceptable
18-25	High school	Christian	Christian			Suburban	4343			2	1																									4	3	1		3	2	No, No, because of cultural differences	Has no influence					3	Acceptable
18-25	Certificate/diploma	Buddhist	Buddhist	Meat-eating	Meat-eating	Inner city	27000	Less than RM10,000	1	3	3																										1	1	1	1		Yes							Acceptable
18-25	Certificate/diploma	Buddhist	Buddhist	Meat-eating	Meat-eating	Inner city	76450	Less than RM10,000	1	3	3																															Yes						3	Acceptable
18-25	Certificate/diploma	Hindu	Hindu	Meat-eating	Meat-eating	Inner city	73400			3	4																									5	3	5	5	4	2	Yes	Consider avoiding	Animal welfare	1			1	Unacceptable
18-25	Certificate/diploma	Hindu	Hindu	Meat-eating	Meat-eating	Inner city		Less than RM10,000	1	3	4																									3	3	5	5	4	2	Yes	Preferentially purchase			Health reasons	4	3	Acceptable
18-25	Certificate/diploma	Buddhist	Buddhist	Meat-eating	Meat-eating	Inner city	70200	Less than RM10,000	1	2	2																															Yes	Preferentially purchase			Animal welfare	1	4	Acceptable
18-25	High school					Suburban		Less than RM10,000	1	3	5																									3	3	3	5	3	1	Yes	Has no influence					3	Acceptable
56-65	High school	Christian	Christian	Meat-eating	Meat-eating	Rural		RM10,000 - RM29,000	2	3	3																									3	2	1	5	2	1	Yes	Has no influence					3	Acceptable
36-45	High school	Hindu	Hindu	Vegetarian	Vegetarian	Suburban				3	3																							Never	5	3	5	5	5	5		Yes	Preferentially purchase			Health reasons	4	3	Acceptable
18-25	Certificate/diploma	Hindu	Hindu	Vegetarian	Vegetarian	Inner city	41000	Less than RM10,000	1																													1	5	1	5	Yes	Preferentially avoid					5	Acceptable
56-65	High school	Christian	Christian	Meat-eating	Meat-eating	Inner city		Less than RM10,000	1	1	1
36-45	High school	Hindu	Hindu	Vegetarian	Vegetarian	Inner city		Less than RM10,000	1	3	1																									5	3	5	5	5	3	Yes	Preferentially purchase			Religious reasons	2	1	Acceptable
36-45	Post-graduate degree	Muslim	Muslim			Inner city	55100	RM30,000 - RM49,000	3	5	5		2	2	2	2	2	2	2	2	2	2	1, 4, 7, 8	1	2	2	1	2	2	1	1	2	2	Yes, only if the stunning process is reversible (ie: the animal could recover if	4	5		1	5	4	1	Yes	Has no influence					3	Acceptable
36-45	Primary school	Buddhist	Buddhist	Meat-eating	Meat-eating	Inner city		RM10,000 - RM29,000	2	2	3																									5	3	2	2	3		Yes	Has no influence					3	Acceptable
56-65	High school	Buddhist	Buddhist	Meat-eating	Meat-eating	Suburban				3	3																							Never	5	3	3	5	5	5	4	Yes	Has no influence					5	Acceptable
46-55	High school	Buddhist	Buddhist	Meat-eating	Meat-eating	Inner city				5	5																							Always	1	5	5	5	5	3	2	Yes	Has no influence					3	Acceptable
36-45	Undergraduate degree	Buddhist	Buddhist																																	4	4	4	4	4	3	Yes	Has no influence					4	Acceptable
46-55	Certificate/diploma	Hindu	Hindu	Vegetarian	Vegetarian	Inner city	50200	Less than RM10,000	1	1	1																							Never	5	5	3	5	5	3	1	Yes	Has no influence					5	Acceptable
18-25	Certificate/diploma	Buddhist	Buddhist	Meat-eating	Meat-eating	Inner city				1	3																									1	2	2	2	2	2	Yes						3	Acceptable
18-25	Certificate/diploma	Buddhist	Buddhist	Meat-eating	Meat-eating	Inner city	46000	Less than RM10,000	1	1	3																							Yes, only if the stunning process is reversible (ie: the animal could recover if	4	3	3	3	3	3	3	Yes	Preferentially avoid	Health reasons	4			3	Acceptable
18-25	Undergraduate degree	Christian	Christian	Meat-eating	Meat-eating	Inner city		Less than RM10,000	1	3	3																							Never	5	3	3	3	3	3	3	Yes	Consider purchasing			Meat quality	5		Acceptable
18-25	Undergraduate degree	Christian	Christian	Meat-eating	Meat-eating	Inner city	83000			3	4
18-25	Certificate/diploma	Hindu	Hindu							4	3																									4	3	4	3	4	3								Acceptable
18-25	Undergraduate degree	Buddhist	Buddhist	Meat-eating	Meat-eating	Inner city				3	4																									5	4	5	5	5	3	Yes	Consider purchasing			Animal welfare	1	5	Acceptable
26-35	Certificate/diploma	Hindu	Hindu	Meat-eating	Meat-eating	Inner city		RM10,000 - RM29,000	2	3	3																									3	4	3	3	3	1	Yes	Consider avoiding	Cultural reasons	3			3	Acceptable
18-25	Undergraduate degree	Hindu	Hindu	Meat-eating	Meat-eating	Inner city	40300			2	2																							Never	5	2	4	2	5	1	5	Yes							Acceptable
18-25	High school	Muslim	Muslim	Meat-eating	Meat-eating	Inner city							2	2	2	2	2	2	2	2	2	2	1	1	2	2	2	2	2	2	2	2	2										Preferentially avoid	Animal welfare	1				Acceptable
36-45	Certificate/diploma	Christian	Christian	Meat-eating	Meat-eating	Inner city		Less than RM10,000	1	1	1																									5	3	3	3	5	5	Yes	Preferentially avoid	Religious reasons	2			5	Acceptable
18-25	Certificate/diploma	Hindu	Hindu	Meat-eating	Meat-eating	Inner city	73000			4	4																									2	1	4	1	1	1	Yes	Has no influence					3	Acceptable
18-25	Certificate/diploma	Hindu	Hindu	Meat-eating	Meat-eating	Inner city	9600			1	2																									3	3	4	2	1	1	Yes	Preferentially avoid	Animal welfare	1			2	Acceptable
18-25	Certificate/diploma	Muslim	Muslim	Meat-eating	Meat-eating	Inner city	47301	Less than RM10,000	1	3	2																									3	4	5	3	5	3	Yes	Has no influence					3	Acceptable
26-35	Certificate/diploma	Muslim	Muslim
26-35	Certificate/diploma	Christian	Christian																				1	1	2	2	2	2	2	2	2	2	2	Never	5		3	5	5	5	3	Yes	Preferentially avoid	Meat quality	5			5	Acceptable
18-25	Certificate/diploma	Christian	Christian	Meat-eating	Meat-eating	Inner city	70300	Less than RM10,000	1	3	1																									3	3	3	3	3	3	No	Preferentially avoid	Meat quality	5			3	Acceptable
46-55	High school	Christian	Christian			Suburban	55100			3	4																									5	3		3	3	1	Yes	Has no influence
46-55	High school	Christian	Christian	Meat-eating	Meat-eating	Inner city		RM30,000 - RM49,000	3	4	4																															Yes						3	Acceptable
46-55	Post-graduate degree	Christian	Christian	Meat-eating	Meat-eating	Inner city		More than RM70,000	5	4	3																									4	3	1				Yes	Has no influence					4
26-35	Post-graduate degree	Buddhist	Buddhist	Meat-eating	Meat-eating	Inner city		RM30,000 - RM49,000	3	3	3																							Never	5		2	2	5	4		Yes	Preferentially purchase			Health reasons	4		Acceptable
26-35	Undergraduate degree	Buddhist	Buddhist	Meat-eating	Meat-eating	Inner city
26-35		Muslim	Muslim	Meat-eating	Meat-eating					3	1																															Yes
26-35	Certificate/diploma	Muslim	Muslim	Meat-eating	Meat-eating	Rural		Less than RM10,000	1																									Never	5							Yes	Preferentially purchase			Religious reasons	2	5	Acceptable
36-45	High school	Muslim	Muslim	Meat-eating	Meat-eating	Inner city	68000	RM10,000 - RM29,000	2	1	1																									3	1	5	5	3	5	Yes	Preferentially avoid	Religious reasons	2			3	Acceptable
26-35	Undergraduate degree	Hindu	Hindu	Meat-eating	Meat-eating	Inner city	47100	Less thanRM10,000	1	3	3																							Always	1	3	1	4	4	3	4	Yes	Has no influence					3	Acceptable
26-35	High school	Muslim	Muslim										2	2	2	2	2	2	2	2	2	2	3, 9	2	2	1	2	2	2	2	2	1	2	Never	5							Yes	Preferentially purchase			Religious reasons	2
26-35	High school	Muslim	Muslim										2	2	2	2	2	2	2	2	2	2	1, 2, 3, 4, 6, 9	1	1	1	1	2	1	2	2	1	2	Never	5
18-25	Certificate/diploma	Muslim	Muslim	Meat-eating	Meat-eating	Inner city	40400			4	4		2	2	2	2	2	2	2	2	2	2	1	1	2	2	2	2	2	2	2	2	2	Never	5	4	4	4	4	4	3	Yes	Consider purchasing			Health reasons	4	4	Acceptable
[truncated: 3 more columns]
